# Supplementary material for: Novel vanadium-dependent haloperoxidases from macroalgae and their expression in response to biotic and abiotic stressors in Saccharina latissima
Source: Mar Life Sci Technol. 2026 Mar 30;8(2):404–18. doi: 10.1007/s42995-026-00367-4 (PMC13198595; doi:10.1007/s42995-026-00367-4)
Supplement: Supplementary file 2 — Supplementary file2 (XLSX 89 KB) [file 42995_2026_367_MOESM2_ESM.xlsx]

## Sheet: Table S2
Novel vanadium-dependent haloperoxidases from macroalgae and their expression in response to biotic and abiotic stressors in Saccharina latissima
Timo Jensen1*#, Mira Wilkens2*, Holger Rehmann3, Maria Mucke4, Dominik Bents1, Petra Janning5, Andreas Brockmeyer5, Stefan Veltel4, Matthias Peipp6, Antje Labes3, Wolfgang Bilger2, Levent Piker1
1 Coastal Research & Management GbR, Tiessenkai 12, 24159 Kiel, Germany
2 Plant Ecophysiology, Christian-Albrechts-University Kiel, Am Botanischen Garten 1-9, 24118 Kiel, Germany
3 University of Applied Sciences Flensburg, Kanzleistraße 91-93, 24943 Flensburg, Germany
4 Faculty of Nature & Engineering, City University of Applied Sciences Bremen, Neustadtswall 27, 28199 Bremen, Germany
5 Max Planck Institute of Molecular Physiology, Otto-Hahn-Str. 11, 44227 Dortmund, Germany
6 Division of Antibody-Based Immunotherapy, Department of Internal Medicine II, University Medical Center Schleswig-Holstein and Christian-Albrechts-University Kiel, Rosalind-Franklin-Straße 12, 24105 Kiel, Germany
*Shared first authorship
# corresponding author, timo.jensen@crm-online.de
Table S2 Characterization of putative novel vHPO sequences based on bioinformatic tools: Obtained novel vHPO sequences were sent through a pipeline of different analysis tools: molecular mass (MM) and isoelectric point (IEP, bjellqvist) with ‘ipc’ (v1.0, Kozlowski (2016)); signal peptide prediction and potential subcellular localization with ‘signalP’ (v5.0b, Almagro Armenteros et al. (2019a), ‘t…
vHPO name	Acc. No (NCBI GenBank)	Species	Group	Stop codon	MM [kDa]	IEP	Kozac	SignalP-prediction	SignalP-probability	Deeploc-prediction	Deeploc-probability	Deeploc-Membrane-probability	TargetP-prediction (plants)	TargetP-probability (plants)	HECTAR prediction	HECTAR prediction score	Full contig	Translation of encoding ORF	Comment
Ap1_26	PQ699241	Ahnfeltia plicata	1a	Yes	70.7188	5.372	True	No SP	0.999144	Cytoplasm	0.3887	0.0513	no SP	0.976112	only performed with brown algae		CTTGCTTTCACACTTCCCAGTTGCTGACTTGCGAGCGGATTGCGCTGAATCACAGTACAATAACTTCCGAAAACTCGCAATGATGGCAAACATTATATCCCAAATCGTTTTTAACAAAAGGCTCCCGAATCTACGAATGCAATTGCGTTTGGCGAGTTATGCTCTCCGTGCAATTGCAGCACAACATTATCGTTCAATAACCGAACCTATTAGAGGCATTGTCAACATACTCTATCAAATATGCGGAAATGTAAACATATCAGATGCGAACAGAACCACCATCAAACAGCGGAATCGTCATAGAAAAGTTTTCACCGTAGGTAAGCTTTTGCTCCTCCAAGATGCCAATGGCGATCTGCTCTCCAAGCCGCAGAGACTCAATGTAGTCGGTGTAGTAGT…	MEPNSFITTTGSNGGGQFVGKAKDIKATRSAGARARARSSVSMRTPGGNTNRYRRENAFRIRVEAATLARERVHPPHFANGDEQRFRVPEEMDNPRSGELSLLGSFTKGLPHIMETGLARSADDFELFVKGADSGNPRDFIDIPLGPQNVPPGEMRFNSGIAQMARNGKGADVRGWESMGAGLTFDLEGFDAQALTMPPAPTLDSDELIAEMTEVYFMALLRDVPFVDFANPAKNALVQQAVNALNNTAWIQAASNPPVNLTDAERSRLRGPIDVNNLFRGQLIGDEVGPFLSQFLLVGTKGIGNANLISDGKVQYGGVRIDQRVRFATPCKDFMTTWEAWLDVQNGANLIGLDSFESKPTFRFPATPRDAATYVHFDALYEAYLNACLIMLDIGVPFD…	-
Ap1_09	PQ699242	Ahnfeltia plicata	1b	Yes	64.9204	5.982	True	No SP	0.998995	Cytoplasm	0.4641	0.0556	no SP	0.99912	only performed with brown algae		TGAGATCTGCGCTGGGCGGATTACGAGTGGAGGAGCGTAAGCTCATTGCGTTTATGAGGGCGGTGGGGCTGCGAAGAAAGAAAACTTCGTAGTGTGGACGACACGAAAAGATGACCTTATTAAGATGATAATGAGGTCCATGGACTGAACGATTCTAATTCTTGATCACTTTCTCGCCGCCATCGAACAGCGGTACTTTCATGCTAAACTTCTCACCGTACGTGAGCGCCTGCTCCTCAAGAACGCCAATCGCGATCTGCTCGCCCATACGAGCGGATTCAATATAGTCACTGAAGTAGTGAACACCAGCCCAGTTCCGGCCCACAGAAATATTTGCGCACAGCTTGTTGAGTTCGCCCTCAACCGTCAACGTGTTTTTCAAGCCCTTGACCTCGGACA…	MDRKDNARKVRVAAADLAASRPHPTHVSNKEESKLLAHGRSEPSLIANFTKCLPHSRPSGLLADPDHYKLFVKGVDTGDVHHIKKIPLGPQGVSHEERFKSTIAKAARDGKGADVRAWESMAAGLTYDLEGPDAQAVTMPPAPKLDSEELVAEMTELYYMALLRDTPFSSYESDDLVAKAVHAMNKTQWIQGLPADELTDAEKGRLRAKFTPKSIFRGTFKGDNTGPYISQFLICGTEGLAKAQDVSEGLVQYGGMRMDQRVRYAKPGKDYMTTWEAWFDVQNGADLRDMESYEQVPKFAFIHTPRQLSVYVHYDALYQAYLNAAIILLDIKSPFDKGLPFQDDDDIDKQQAFATFGGPTILSLVTEVATRALKAVRFQKYNVHRRMRPEVCAARIDRY…	-
Pc_07	PQ699180	Phyllophora crispa	1b	No	incomplete		False	No SP	0.99927	Cytoplasm	0.6385	0.0308	no SP	0.999972	only performed with brown algae		CCCCCTGACTCGCTCACGCCGCAGGAGCGCGCCCGCCTCCGCGGCCCGTTCAACCCGAGCAACATCTTCCGCGGAACACTCCCCGGAGATGACGTCGGCCCGTACCTCTCCCAGTTCCTGCTCGTGGGAACTGAGGGTATTGGCGGCGCGCAGGACAGGGCTGACGGGTTTATTAGCTACGGCGCCCACCGCATCGACCAGCGCGTGCGTCACGCGACAAAGGAGCTCGACTACATGACCTCTTGGGAGGCCTTTTTGGACGTCCAGAACGGCGCTGACGTTGCCGGTCGCGATACCTTTGAGTCGGGCTCTGACGCCTTCCGCTTCATCACGACCCCCCGTGATCTCGCCACGTACGTCCACTTCGACGCGCTCTACCAGGCCTATCTCAATGCCTGC…	MTSWEAFLDVQNGADVAGRDTFESGSDAFRFITTPRDLATYVHFDALYQAYLNACLIMLDSGVKFDKGIPFGEPDFKDHQQGFAHFGGPHILSLVTEVATRALKAVRFQKFNTHRRLRPEAVGGLIERFNSNPDDPQFQDVKPLFEALDEDMMRRVARHNREQNQGSDFGMPRADDFNPAGDTLETMLLPMAFPEGSPMHPSYGAGHATVAAACVTVLKAFFQHDTELDFCYVPSDDGSRLDDASHTLNEKLTVEGELNKVCSNISIGRNWAGVHYFT	-
Pc_08	PQ699243	Phyllophora crispa	1b	No	incomplete		False	No SP	0.999536	Cytoplasm	0.48	0.0495	no SP	0.99998	only performed with brown algae		GTAAAGTAATGAACGCCAGCCCAGTTGCGGCCAATGCTGATGTTGGAGCAGACCTTGTTCAACTCTCCCTCTACAGTCAATTTCTCATTCAAGGTGTGGCTGGCGTCGTCAAGACGGCTTCCGTCATCACTGGGAACGTAGCAGAAATCGAGCTCGGTGTCGTGCTGGAAGAACGCCTTCAACACGGTAACACAAGCCGCGGCCACGGTGGCATGGCCGGCACCGTACGACGGATGCATCGGACTTCCCTCGGGGAAAGCCATGGGCAACAGCATCGTCTCGAGAGTGTCACCGGCGGGGTTGAAGTCGTCGGCACGCGGCATGCCAAAGTCAGAGCCTTGGTTCTGTTCCCTGTTGTGACGAGCAACGCGGCGCATCATATCCTCATCCAGCGCTTCG…	MGEPDFNGNQGIPFQDPDFKDHQRGFAHFGGPHILSLVTEVATRALKAVRFQKFNTHRRLRPEAVGGLIERFNSNPDDPQFQDVKPLFEALDEDMMRRVARHNREQNQGSDFGMPRADDFNPAGDTLETMLLPMAFPEGSPMHPSYGAGHATVAAACVTVLKAFFQHDTELDFCYVPSDDGSRLDDASHTLNEKLTVEGELNKVCSNISIGRNWAGVHYFT	-
Fl1_26	PQ699181	Furcellaria lumbricalis	1b	Yes	66.1001	4.902	False	No SP	0.998747	Cytoplasm	0.6232	0.0273	no SP	0.9995	only performed with brown algae		GCACAGCCTCCACAACCTTCACTTCTCCCCGTCTCTTTTCTCGAATCCATCTACAGCTTTAAGAAATACACAAACATGTCTTCGGATCGCCGCGAACAGTCATTCACTACCCGTCTTCAGGCCGCCCGCCTCGCTAAGTCCCGTGACCACCCTACTCATGAGGCGAATGGAGATGAGTTTCGTTTTATTGACATAGATTCCAACAATCCTACCCACATTGGGTCCTACACAAAGGGACTCCCTCACAACCGCCGAACTGGTATTGTCACTTCTCCCAGGCATTTCCAGATCTTCGTCGATGCTATTAATTCTGGTGATGTTGAAGATATTCGCAGGATCCCGCTTGGCCCACAAATACAAAATAGAGATGACAGGTTCAAATCGGGTATTGCTTCGGCA…	MSSDRREQSFTTRLQAARLAKSRDHPTHEANGDEFRFIDIDSNNPTHIGSYTKGLPHNRRTGIVTSPRHFQIFVDAINSGDVEDIRRIPLGPQIQNRDDRFKSGIASASDNFGIADVRAWESMGAGLAFDLEGPDAQAVTMPPAPTLDSDELVTEMTEQYWMSLLRDVAFTNFESNDLVQSAIESLNQTAWIITSEKGLDSVSEGVKTRRRGPFTTQTVFRGITNGDAVGPYISQFLLAGHLNIGSDPNNEAGLIQYGAMRMDQRVRVAVPGRDYMTTWESFLDVQNGADLRGRELYVDADVNGGYRFITTPRDIATYVHFDALYQAYLNACIILLGMGVPFDEGIPFQADDDIDKQQGFAHFGGPHILSLVTEVATRALKAVRFQKFNTHRRLRPEAV…	-
Fl1_31	PQ699182	Furcellaria lumbricalis	1b	Yes	65.6776	4.622	False	No SP	0.998571	Cytoplasm	0.7649	0.0163	no SP	0.999259	only performed with brown algae		ACTGTTACACACTCACTTCTCGTATCGATCTTCAGTTTCAAAAAATCCACGAACATGTCTTCGGATCGAACTGATCAGGCGTACACTACTCGTCTTGAGGCAGCCGAGCTCGCTAGATGCCGTGACCACCCTACTCATGAGGCGAATGGAGATGAGTCTCGCTACATTGACATAGATTGCAAAGATCTTACCCTCATTGGGTCATACACGAAGGGACTCCCTCACAACCATAATGGTATCGTCTCTTCTCCCATGGATTTTCAGATCTTCGTTGATGCGATTAATTCTGGTGATGTTGAAGATATTTGCAAGATCCCGCTTGGCCCACAGACAGATGATAGAGATGACAGGTTCAAATCGGGCATTGCTTCGGCGAACGAAAACTTCGGAGTCGCTGAT…	MSSDRTDQAYTTRLEAAELARCRDHPTHEANGDESRYIDIDCKDLTLIGSYTKGLPHNHNGIVSSPMDFQIFVDAINSGDVEDICKIPLGPQTDDRDDRFKSGIASANENFGVADVRAWESMGAGHAFDLEGPDAQAVTMPPAPTLDSDELVTEMTELYWMSLLRDVAFTNFESDCRVQSAIESLNQTAWITSSEEDLCSVSEGVKTRRRGPFTTQTVFRGITRGDTVGPYISQFLVAGYLSVGSGPNYEAGLIQYGAMRMDQRVRVAVPGRDYMTTWESFLDVQNGADVRGRQLYEDGDDGYRFITTPRDMATYVHFDALYQAYLNACIMLLGMKCPYDKGIPFQDDDNIDKQQGFAHFGAPHILTLVTEVATRALKAVRFQKFNIHRRLRPEAVGGL…	-
Fv_06	PQ699246	Fucus vesiculosus	1c	Yes	29.341	5.181	True	not recommended for heterokonts / brown algae							other localization	0.5758	CGTCGTCGTTTCAAAGCATCCCGTGAAGCCCCGCAATCTCGTCATTCACGCCAAGAACTAGTCGCTTGTCGCGAGAAACGTTCACCGCATCTATAGGGGGATAATAACTGCGTGACCGTGCATCAAGATGGAGCGCCACCGGCATAAATCTTATCCGGGTGAGACGCAGTTTGCCGAATCAGAACCTGCAATGAAGGGCGGGCGACCCTCAACTTATAGTTCAAACCAGACATTGTTGGATACTGATGCAGTCTCCCGTCCTACTAGTTGTGTACGGCATTTTACTCTATTATGTGCAAAAGTATTGCCCCGACAATGAAGAACGCCTTACACTAAGATTAACACAACAGAGCCCACAGGTTTATAAAGGGAGATCATCGATCGATTTACCCACAACAC…	MASASSSTRHAWYAKWQVHRVLRPEAYGGLVHFVRNGKMDVPLPASIIDNTELLNFVEILNQAQNGGTNQVFLLPMAVGEGSPVHPAYPSGHSINVGAYITVLKAFLGFERGQKCFPEPVISNEAGTQRVSYEPSPSDRLGNCVNENGDEEPGLTYEGELNKVTANVVMGRSHLGVHWRMDGVYGAEMGETGAIRRLQQELTGLPEARNNGEGAIPPASYKFRLFSGTIIELFPGNLYKLGDQMCKGFFTGDDFCVEANESDDVNVCTV	-
Fv_12	PQ699183	Fucus vesiculosus	1c	No	incomplete		False	not recommended for heterokonts / brown algae							SP (Sec)	0.6591	GTCCTTTGGTATTCTGCACCTACCACAGTGCACTACTAATACTACTAATAATTGTATACCTGTGCTACCGGAAAATGGAGCCACCCCCACCCTGTCACAACTTTCTTCGACCACACATCCACTGCTGCTGTTGTAGTACCTAGGTAAAAATAAAGTTGTAAAAAACTTGGGCAGATACAAGCTCCACCGAATAACTCAAGGCAACTACGACCCGAGATCATCCATCATGAAGTATTCCTTAAAATATTGCCAGGCACCCGTCGGCATCGCCGCTTTATTAGCGACATTATCACCCTGCATCGGCCAGAGTGTCAACGAGCTTGCGGACCTGCAGACACAACCGCGCTTGAGCGGTAGCGTATGCCGTGTCAGAGACACCCTCGACTTCCTCAGTCCCAC…	MKYSLKYCQAPVGIAALLATLSPCIGQSVNELADLQTQPRLSGSVCRVRDTLDFLSPTERAKVTVKKRIGIAMGEFAVGPTCHLNNGDEANVPNFDGQFHKSLPHNDVGRVDPEAYQLLLDCIESNDINVCDQVPSGVDSEGRKLVNPLGGGGHQVDGADSDNVFIKQPDNLLSERLAAQQIEVYWMALLRDIPFSNYGTENFVMRAAENIQNLDAFNGLSISRDADGNIDPMQDLFRTDWPGVSSGPVVSQFMLADFDIDGIVVAPKAKTLVPNVEYMTGVDTWLNVQNGGPEETTQFVDEPLFIRNGRDLAALAFNDVLYTEALRTVLILFDLNLLSPAGPYLSSTRQEGFTTFGASHIVHAMAAASSSTRHAWYAKWQTHRVLRPEAYGGLVHFVR…	-
Fs_01	PQ699184	Fucus serratus	1c	Yes	68.84	4.53	False	not recommended for heterokonts / brown algae							SP (Sec)	0.7376	GCTTTGTATTTGATAAATCTTGTCCGGGCGCGTTTTGACACCGCGAGGCCATATTTCTTAGTTCTTATGTTATAACTTGTATAATTTCATATTACTTTCGAAACTCGCCATCCGTGAGCAACGCAAAGTCTGCACAAAACAGCGGGCTTATCGAGATCCGCCTCCACGTCGTAGTGCGTACGTATGGACTCGCAAGTGGGTCGATCACGCTGACAACAGATTGGCCACCACGAGGGAATTTCACAACATCCGGGAACGTATTACACTGGATAAAGATGAAACGCTGCAAACATCTTTTGGTGGTGAAGACGATGATGATTGCTACACCAGATCCCGCGATCCAGAGCCTTTTAATCATTTTTTCAAGCACAGCAACATCCAACGATCAACTCTACCCAG…	MKAPVGITALLATLSPCIGQSINELADLQTQPRLSGGVCRVRDTLDFLSPTERAKVTFKKRIGIAAGEFAVGPTCHLNNGDEANVPNFDGQFHKSLPHNDVGRVDPEAYQLLLDCIESNDINVCDQVPSGVDSDGRKLVNPLGGGGHQVDGADSDNVFIKQPDNLLSERLAAQQIEVYWMALLRDIPFSNYGTENFVMRAAENIQNLDAFNGLSISRDADGNIDPMQDLFRTDWPGVSSGPVVSQFMLADFDIDGIVVAPKAKTLVPNVEYMTGVDTWLNVQNGGPEETTQFVDEPLFIRNGRDLAALAFNDVLYTEALRTVLILFDLDLLSPAGPYLSSTRQEGFTTFGASHIVHAMAAASSSTRHAWYAKWQTHRVLRPEAYGGLVHFVRANELDVP…	-
Fs_02	PQ699185	Fucus serratus	1c	No	incomplete		False	not recommended for heterokonts / brown algae							SP (Sec)	0.7232	CTAACATACTCCCAACTGGATCAAAGAAGAAAATACTTGAGGAACATCAGACAGCGAGACTCTGTCGCCGTCGGATAATCGGTCTCATCACTATGAAGGCTGCTTCTTCTGTGGGTATCACCGCTCTTCTGGCGGCATTCCCGCCATGCCTCAGCCAGACTGCCAACGAGCTTGCAGACATGCAGACGCAGCCGCTCTTGAGCGGTAGCGTGTGCCGTGTCAGGGACACCGTTGACTTCCTCAGCCCCACCGAGCGCGCGAAGATTACCTTCAAGAAGCGCATTGGAATCGCCGTGGGAGAGCTCGCCGTGGGGCCCACGTGCCACCTCAACAACGGCGATGAGGCGAACGTCCCCGACTTCGCGGGACAGTTCCACAAGTCCCTTCCGCATGACGAAG…	MKAASSVGITALLAAFPPCLSQTANELADMQTQPLLSGSVCRVRDTVDFLSPTERAKITFKKRIGIAVGELAVGPTCHLNNGDEANVPDFAGQFHKSLPHDEVGRVDPEAYQLLLDCIESNDINVCDQVPSGVESDGRKLVNPLGGGGHQVDGADSDNIFIKQPDNLLSERLAAQQAEVYWMALLRDTPFSQFGTNNDVQMAAANLQGFDAFNGLSISRGADGNIDPMQDLFRTDWPGVSSGPMVSQFMLADFDIDGIVVEPKAKTLVPEMEYMTGVDTWLNIQNGGPAEDTLFVDEPLFIRNGRDLAALAFNDVLYTEALRTILVLFNDSILAEAGPYGSSTRQEGFTTLGTSHYIHAMAAGSSSTRHAWYAKWQVHRVLRPEAYGGLLHFVINDELE…	-
Fv_08	PQ699247	Fucus vesiculosus	1c	Yes	69.0587	4.546	False	not recommended for heterokonts / brown algae							SP (Sec)	0.7395	TCTCTATTTCGCTCTGATATTTCCATAGGATGTATAAGTACCTTCCATTTCAATTCGTTTTTTTATCCGTAACGTCACTGTCGACCGGCACTCGGGCTAAGTCCTAAGCATTAGCAAAGCAATACTTCAGAAGGCGAAGACAATCTCACTGGGAAACGATTTCTAGCTGTACACATTCACCACCCTCACAAGCACCATGCACTCACCACAGCCTCTTAACCGAGGACGGTACACACCCAGATGGAAAACTGTAGCGGGACAGTGCGTCTGCCAAGATGCCACATTGCCCAGAGAGAATTCCAACAAAACAGAATACATGTGCTTCGGCGCACCAAAGCCTGCGAATAGCTTGTTCGTCACCATACCATTCACGAGCCGCAACACGATCTACCACGGAAA…	MMKASIGITALLAASPPCLSQTVNELADMQTQPLLSGSVCRVRDTVDFLSPTERAKVTFKKRIGIAVGELAVGPTCHLNNGDEANVPNFAGQFHKSLPHDGVGQVDPEAYRLLLDCIESNDINVCDQVPSGVDSDGRKLVNPLGGGGHQVDGADSDNIFIKQPDNLLSERLAAQQAEVYWMALLRDTPFSQFGTNNDVQMAAANIQGFDAFNGLSISRDANGNIDPMQDLFRTDWPGVSSGPMVSQFMLADFDIDGIVVEPKAKTLVPEMEYMTAVDTWLNIQNGGLAEDTLFVDEPLFIRNGRDLAALAFNDVLYTEALRTILVLFNESILAEAGPYGSSTRQEGFTTLGTSHYIHAMAAGSSSTRHAWYAKWQVHRVLRPEAYGGLLHFVINGPLDI…	-
Fv_09	PQ699186	Fucus vesiculosus	1c	Yes	69.0106	4.533	False	not recommended for heterokonts / brown algae							SP (Sec)	0.7395	CCCGCTGTGATACATGCCCACATGGTCGTTCACCGTTGCCCTCCTCCTCTCCCACCCTGCTCACAACCTCACAACAACCACAACAAGTCATATCAACTTCAACTGGATCAAGACTCGCACAAGAATATATAGCTAGTGGGGCACAGAGACTCTGTCGACGTCGAATAATCGGTCATCATGATGAAGGCTTCTATCGGTATCACCGCTCTTCTGGCGGCATCTCCGCCGTGCCTCAGCCAGACTGTCAACGAGCTTGCAGACATGCAGACGCAGCCGCTCTTGAGCGGTAGCGTGTGCCGTGTCAGGGACACCGTCGACTTCCTCAGCCCCACCGAGCGTGCGAAGGTTACCTTCAAGAAGCGCATTGGAATCGCCGTGGGAGAGCTCGCCGTGGGGCCC…	MMKASIGITALLAASPPCLSQTVNELADMQTQPLLSGSVCRVRDTVDFLSPTERAKVTFKKRIGIAVGELAVGPTCHLNNGDEANVPNFAGQFHKSLPHDGVGQVDPEAYRLLLDCIESNDINVCDQVPSGVDSDGRKLVNPLGGGGHQVDGADSDNIFIKQPDNLLSERLAAQQAEVYWMALLRDTPFSQFGTNNDVQMAAANLQGFDAFNGLSISRGADGNIDPMQDLFRTDWPGVSSGPMVSQFMLADFDIDGIVVEPKAKTLVPEMEYMTGVDTWLNIQNGGLAEDTLFVDEPLFIRNGRDLAALAFNDVLYTEALRTILVLFNDSILAEAGPYGSSTRQEGFTTLGTSHYIHAMAAGSSSTRHAWYAKWQVHRVLRPEAYGGLLHFAVNGQPQV…	-
Sl1_07	PQ699187	Saccharina latissima	1c	Yes	69.5627	4.991	False	not recommended for heterokonts / brown algae							SP (Sec)	0.7655	TGGAAATTTAACTTGGCATTATTGTGCGGTACTGTATGTAAGACTCGGGGGGGGGCATCGCCCGGAAATAAACAGCACCTCCCGCGATTGTATTTACAGTAACAGTCACTACCCGTAAAAGCCTCGTTTGTTTTTTTTCTAAAGCAGACGACTTCACCCCTCTTCCCTCACACTGTCACAATCAACCACCGCACCGAGCAGCACCACACAGCAGCCAGCCACAGTCCTGCTTCTCGCGTACCTTCCATTCAGCGACTTGACCCCCACCTTCTCACACCCCAAAAGCTCCGAGAACAACAACAACAGCAGCAGCTATCTACAAACAGGTTTCGGCATCTCTACCACCGTACTACAGCGGCCGGCTGCAATCGATCGAAACAAGAAAGTACAAACGCGCCT…	MKSFVGLTALLAAFPPCLGTGDLNEVKATQPLLSGNVCRVRDSLDFLSPAARAKVTLETRLTIAKNELAVGPTCHITNGDEENVPIFAGQYHKSLPHDKFGQVDAADYQKLLDCVFTSDINVCEKVPSGAAGPGGAKLINPLGGTAHQVTGADSDSVFITTPDSLFSERLAAQQTEVYWMALTRDVPFSQYGNDGLVQVAAENLQANPDFTGLSIPRGADCTIDPVTQLFRTEWPGVTTGPVVSQFMLSDFAIDSIVMPPKAVTLFPRMDYMTAFQPWLDVQNGASTVETIFVDPDEPLFIRNGRDLANLSFTDQLYTEAFRAALILLTQGVLGGSVGPYTGATRQQGFSTFGETHILTAMASASSATRHAWYAKWQVHRVLRPEAYGGLLHNTLMGDV…	-
Sl1_11	PQ699188	Saccharina latissima	1c	Yes	69.5473	4.698	False	not recommended for heterokonts / brown algae							SP (Sec)	0.7623	CACCAACAAGCTCCGAGAACATCAGCAGCTATCTACAGGCAGGTTTCGGCATCTCTACCACTACTACAGCGGCCAGCTGCAACCAAAAGAAGAACATCGTACAAACGGGCCTCGCCATGAAGAGTTTCGTCGGGTTGACTGCTCTGCTGGCGGCCTTTCCTCCCTGCCTCGGCACCGGGGATCTCAACGAAGTCCAAGCAACACAGCCTCTGCTCAGTGGGAGCGTGTGCAGGGTCCGGGACTCCCTCGACTTCCTAGACCCGGTGGCACGCGCGAAGGTGACCCTCGAGACGCGCCTGGCCATCGCCAAGAGCGAGTTCGCGGTCGGACCTACGTGCCACATCACCAATGGCGACGAGGAAAATGTCCCGCTTTTCGCTGGGCAGTACCACAAGACGC…	MKSFVGLTALLAAFPPCLGTGDLNEVQATQPLLSGSVCRVRDSLDFLDPVARAKVTLETRLAIAKSEFAVGPTCHITNGDEENVPLFAGQYHKTLPHDEFGQVDAADYQKLLDCIFTSDINVCEEVPSGAAGPGGAKLTNPLGGTAHQVTGADSDNVFITTPDALLSERLAAQQTEVYWMALTRDVPFSQYGNDGLVQVAAENLQANPDFAGLSIPRSEDGTIDPVTQLFRTEWPGVTTGPVVSQFMLSDFAIDSIVMPPKAVTLFPRMDYMTAFQPWLDVQNGASTVETIFVDPDEPLFIRNGRDLANLSFTDQLYTEAFRTALILFTQGVLGGSVGPYTGAARQQGFATFGEPHILTQMASASSSTRHAWYAKWQVHRVLRPEAYGGLLHNTLTGDV…	-
Sl1_13	PQ699189	Saccharina latissima	1c	Yes	69.3672	4.787	False	not recommended for heterokonts / brown algae							SP (Sec)	0.7605	CACCAACAAGCTCCGAGAACATCAGCAGCTATCTACAGGCAGGTTTCGGCATCTCTACCACTACTACAGCGGCCAGCTGCAACCAAAAGAAGAACATCGTACAAACGGGCCTCGCCATGAAGAGTTTCGTCGGGTTGACTGCTCTGCTGGCGGCCTTTCCTCCCTGCCTCGGCACCGGGGATCTCAACGAAGTCCAAGCAACACAGCCTCTGCTCAGTGGGAGCGTGTGCAGGGTCCGGGACTCCCTCGACTTCCTAGACCCGGTGGCACGCGCGAAGGTGACCCTCGAGACGCGCCTGGCCATCGCCAAGAGCGAGTTCGCGGTCGGACCTACGTGCCACATCACCAATGGCGACGAGGAAAATGTCCCGCTTTTCGCTGGGCAGTACCACAAATCGC…	MKSFVGLTALLAAFPPCLGTGDLNEVQATQPLLSGSVCRVRDSLDFLDPVARAKVTLETRLAIAKSEFAVGPTCHITNGDEENVPLFAGQYHKSLPHDEFGQVDPADYQKLLDCVFTSDINVCEEVPSGAAGPGGAKLTNPLGGTAHQVTGADSDSVFITTPDSLLSERLAAQQTEVYWMALTRDVPFSQYGNDGLVQVAAENLQANPDFTGLSIPRGEDGKIDPVTQLFRTEWPGVTTGPVVSQFMLSDFPIDSIVVPPKAVTLFPRMDYMTAFQPWLDVQNGASTVETIFVDPDEPLFIRNGRDLANLSFTDQLYTESFRAALILLAQGVLGGSVGPYTGAARQQGFATFGETHILTAMASASSSTRHAWYAKWQVHRVLRPEAYGGLLHNTLTGDV…	-
Sl1_21	PQ699190	Saccharina latissima	1c	Yes	77.6363	5.308	False	not recommended for heterokonts / brown algae							other localization	0.8506	CGGCGACTTCGGAGACACGAGCGCTACCCGACTCTGTCGACGCGTTCCACACCAACACGAGAACAACGGCTTCGTGCGTTCGTCCATGTCGCTTTCTGTCTTGTTGTTTTCGCACGTTTTTGTCCCAAACCCTACAACAAATTTCCAGTTGCCTGGCTCGATCCACGACTCGCTCGACCTACCCAGCGGGGTGTACAAGAAATGCGCATTGCTTCCTCGCGCCGTGACTGACGCACCTCGTGCATTGCTTTCGCCTTCTGTGACACGTTCCTCCTCGTCCCGTAATCAGACTTTCGTGGGCTTGACAGCGCTTCTGGCTGCGTTTCCTCCCTGCCTTGGCGCTGGGGACTCTAACGGAAACCGATCGAACAAGTCTCCGGCCAGCGGGGATGTGTGCAA…	MSLSVLLFSHVFVPNPTTNFQLPGSIHDSLDLPSGVYKKCALLPRAVTDAPRALLSPSVTRSSSSRNQTFVGLTALLAAFPPCLGAGDSNGNRSNKSPASGDVCNVRDSLDFLDPVQRAEVTRANRLAIAEDEFKVGPTCHLTNGDEDNETLMLAGQYHKTLPHNKYGQVDKNDYQKLLDCVRTSDINVCENVPAGGSAKLTNPLGGTAHQVDGADSDNIFIATPDSLLSERLAAQQTEVYWMALARDIPFSQFDTDDLTRLAAENLGNNEAFQGLNIPRTKVGNGDGDETKVDPVTNLFRTDWPGVTTGPMVSQFLLSDFEYDSIDVEPKAAPLAPGVDYMTSFQPWLDVQNGASDVDTVIDKQNPRFIRNGRDLASIAFRDLLYTEAFRAALILFKH…	-
Sl1_23	PQ699191	Saccharina latissima	1c	Yes	70.3198	5.029	False	not recommended for heterokonts / brown algae							SP (Sec)	0.7873	AGAAGGTAGGACCCGTAAATGGCTCAGGTTGCTAAGGCAAGCTTCCCCCCACCTTTCACTTCAACATCCCACCAGCCAGGTCCTTCTCTCTTCTTCGCCTTTCCAGCACCTCCTAGCAGGAAGTAGCTCCTAACACCTCGAGGGAGATCTGGGCATCTACTACTACTGCGTTCGGCTGCAATCAAGATCGCACGCACAGACGATATATCATCATGAAGACTTTCGTGGGCTTGACGGCGCTGCTAGCTGCATTTCCTCCCTGCCTCGGTGCTGGTGACAGCACGGAAAGCCGCGCAACACAACCTACAAGCGGGAGCGTGTGCACGGTCCGGGACTCCCTGGACTTCCTCGACCCGGTGGCGCGCGCCGAGGTGACCCGAAGGAACCGACTGGCCATCG…	MKTFVGLTALLAAFPPCLGAGDSTESRATQPTSGSVCTVRDSLDFLDPVARAEVTRRNRLAIAEDEFKVGPTCHLTNGDEDNEALMLAGQYHKTLPHDKYGQVNKNDYQKLLDCVRTSDINVCENVPAGGSAKLTNPLGGTAHQVDGADSDNIFIATPDSLLSERLAAQQTEVYWMALARDIPFSQFANNDLTRLAAENLGSNEAFRGLNIPSTVVGNKGSDETRVDPVTDLFRTDWPGVTTGPLVSQFLLSDFEYDSIDVEPKAAPLAPGVDYMTSFQPWLDVQNGASDVDTVLDKQNPRFIRNGRDLASIAFRDLLYTEAFRAALILFKHGALGGAVGPYAVSNRQVGFATFGEPHILTAMAAASSSTRHAWYAKWQVHRVLRPEAYGGLVHNTLKK…	-
Sl2_24	PQ699248	Saccharina latissima	1c	Yes	77.5529	5.143	False	not recommended for heterokonts / brown algae							other localization	0.8506	GGTTATTTTACCAAGTGTACACTGGAATGATATGCCAATATTATGACAGTACTCGTACGTACTATATCGTCCCGTCAATGTCGTACCCTACTGAGCACATTTATCTTATATGATAGAATTTACGACACCTCCGCAGTAGGGGGTTGGCGCTCCTACTGAGTATGCCGATGTGATCTTGGACAGTCGACCAAGGGCATGCTTCGACCTATCCACTTGAAGGAGGCCCCAATGCAACCATTGCGCCTTGACCGACCAATGCGCAATCCGATGAACAGCGTGGAAACAATAACCCCCCACCCAAGCTGTTTGGCTCGCCCCTATCCATCGTACACCTATTATCTCAAAAACGCTCGAGTTGTCACGTCTGGTTACACCATTGCAATCCTCGTGTAGACAGTC…	MSLSVLLFSHVFVPNPTTNFQLPGSIHDSLDLPSGVYKKCALLPRAVTDAPRALLSPSVTRSSSSRNQTFVGLTALLAAFPPCLGAGDSNGNRSNKSPASGDVCNVRDSLDFLDPVQRAEVTRANRLAIAEDEFKVGPTCHLTNGDEDNETLMLAGQYHKTLPHNKYGQVNKNDYQKLLDCVRTSDINVCENVPAGGSAKLTNPLGGTAHQVDGADSDNIFIATPDSLLSERLAAQQTEVYWMALARDIPFSQFDTDDLTRLAAENLGNNEAFQGLNIPRTKVGNGDGDETKVDPVTNLFRTDWPGVTTGPMVSQFLLSDFEYDSIDVEPKAAPLAPGVDYMTSFQPWLDVQNGASDVDTVIDKQNPRFIRNGRDLASIAFRDLLYTEAFRAALILFKH…	-
Sl1_29	PQ699249	Saccharina latissima	1c	Yes	70.2414	5.041	False	not recommended for heterokonts / brown algae							SP (Sec)	0.7943	GCAATATGGACCACGGAAATATCAGTAGCAATATACATATGTATGGATTTCCGCCACGTTTTTGTGCATAATGTGGATACCCCCGGCGAACGGGGCGCCGCTTGCGGCTTGCGTACAAGCCAACATAAGGACAGGAGATGATGTGCGTTGTGGCCTTGGTGCATTTCACGGTTCGTAGGCAACTGGCTGCGGTCACCACAGGAAGCGCCTCTCGCGCTTTACAGTATATATTACCACAGCGTGGCCACGGCAACTACTCAAATCGTATTAGGCACCATTTAGGCACTGCTATATACCCTGTTTGAGAAACGCAATGCGTAACGTTAGTCCTTGACCAAAACATCAATGCTATTCCATATGATACGTTGGTTGAGAGTGGGCTTTGATAAGCCAATGTGG…	MKTFVGLTALLAAFPPCLGYDEPAEPTQPLLSGSVCRVRDSLDFLDPVPRAKVTLLKRLAIAKDEFAVGPTCHINNGDEENVPLFAGQFHKTLPHDKFGQVDEDAYKKLQECIFTSDINVCDDVPSGAKKNGAKLTNPLGGTAHQVTGADSDNIFITTPDSLLSERLAAQQAEVYWMALARDIPFGEFATNDLIRLAAENLQGLPTFKGLNIPRSKGGKIDPVTDLFRTTWPGVTTGPVVSQFMLSDFLIDSIVVTPKADPLTPFTDYMTSFQPWLDVQNGASDVDTTFDSDNPRFIRNGRDLATISFTDLLYTEAFRAALILFTQGALGGSIGPYTDAERQQGFATFGAPHVLTAMGSASSSTRHAWYQKWQVHRMLRPEAYGGLVHNTLMKNVITPL…	-
Sl1_31	PQ699250	Saccharina latissima	1c	Yes	70.633	5.423	False	not recommended for heterokonts / brown algae							SP (Sec)	0.7917	GGCATTTGTTTCTTGTGCTTGCTATTTGTTTTAACTTCATTTTTAGTCCATGGAGTTGTTCATCGGGTAAAAAAATGTGTTTTGTCTCCGAAATTAGGTCTTAGGTGGGACATAGAGCTCCCTCCTCAAGTGACCATCTCTCAGAAACAAATACTGTGCACTTCCACCGTATCATGCGTCTATAGGGCTGCTCAAGTCAGCAGGCCTAAAACAAAAAAACTAGACACACCCCGATCACGGCACATGTTGTCATTTGTTTATGCCAGGCCAGTGCGGCATGAAGACATACTAGAGGCTGATAAAACCAGATGTGTATCACCAATGATGGTGTATCGGCACGAACATGTTGTTATCGCAGGTTACTCGCAGCTGGTGTCGGTAACGAAACGTTTGTCATTA…	MKTFVGLTALLAAFPPCLGYDEPPQPTHPLVSGSVCRVRDSLDFLDPKERAKVTLEKRLAIAKDEFEVGPTCHISNGDEENVEDFAGNFHKTLPHNKFGEVKKKAYRKLLECVRTSDINVCDDVPSGGGRKGGAKLTNPLGGTAHQVDGADSDNIFITTPDSLLSERLAAQQTEVYWMALARDIPFSQFATNDLVALAAENLQKNPAFKGLNIPRSKGGKIDPVTDLFRTTWPGVTTGPVVSQFLLSNFMIDSIVVEPTAVPLVAKMDYMTSFDDWLDVQNGDSDVKTLFDNENPRFIRNGRDLATIAFNDVLYTEAFRAALILFTQGALGGSVGPYAESERQEGFATFGAPHILTAMASASSSTRHAWYAKWQVHRMLRPEAYGGLVHNTLMKDVITA…	-
Sl1_34	PQ699192	Saccharina latissima	1c	Yes	51.2891	5.779	False	not recommended for heterokonts / brown algae							other localization	0.8919	CTCCAACCAACGCACCCTCTGCTGAGCGGGAGTGTGTGCAGGGTCCGTGACACCCTCGACTTCCTCGATCCGGTGGCGCGCGCGAAGGTGACCCTCCTGAACCGCCTGGCCATCGCCAAAGACGAGTTCTCGGTTGGACCCACTTGCCACATCAACAACGGTGACGAGGAAAACGTCCCCCTATTCGCCGGGCAGTTCCACAAGACGCTCCCGCACGACAAGTTCGGACAGGTGGACGAGTCCGCATACAAGAAGCTGCAGGAGTGTGTGTTCACGAGCGACATCAATGTGTGTGACGACGTTCCCTCTGGCGCGGGCCGAAGTGGTGGCGCAAAGCTGACCAACCCGCTCGGGGGCACCGCGCACCAGGTCGATGGTGCCGACAGCGACAATGTCTTC…	MALARDIPFSQFDTNDLIRLAAENLEGLPAFEGLNIPRSKDGKIDTVTDLFRTTWPGVTTGPVVSQFLLSDFEIDSIVVEPKAVPLTKGMDYMTSFQSWLDVQNGASKVDTVFDKENPRFIRNGRDLATVAFRDILYTEAFRAALILFKQGALGGSVGPYADSARQQGFATFGAPHILTAMASASSSTRNAWYAKWQVHRMLRPEAYGGLVHNTLMKNVITPLPDSLLKNTELLNRVEVHNQAMNTRGEKTFLLPMAVAEGSPTHPAYPSGHAINVGGYITALKAFLGFEGGKRCFPYPVISNDEGTERIPYVPTGREIVGKCTNEYGREVDGLTYEGELNKVSSNVLLGRSHIGVHWRMDGVYGALMGETSAVRRLQQELPGLSEARIVDDAGRHDIP…	-
Sl1_38	PQ699193	Saccharina latissima	1c	Yes	70.3052	5.105	False	not recommended for heterokonts / brown algae							SP (Sec)	0.7359	CAACGAGCTCCGCACTCCTGCAGGCAGACCCTCATCTACCTCTACCTTCAGCACCTCTCCTGTACCTACCGCGGCCTTTAATAGCGACAACCAAGACAACTCATCATGAAGACTTTCGTAGGTTTGACTGCCCTGCTGGCGGCATTTCCCCCCTGCCTCTGCACCGGCCAACCGAACGAGGACCAACCGACACCGCCTGTGCTGAGCGGGAGCGTGTGCAGGGTCCGGGACTCCCTCGACTTCCTCAACCCTGAGGCGCGTGCGAAGGTAACCCTCCTGAACCGTCAGGCCATCGCCAACGACGAGCTCTCCGTTGGACCCACTTGCCACATCACTAACGGCGACGAGGGGAACGTTCCGCGCTTCGCTGGACAGTTCCATAAAACGCTCCCGCACGAC…	MKTFVGLTALLAAFPPCLCTGQPNEDQPTPPVLSGSVCRVRDSLDFLNPEARAKVTLLNRQAIANDELSVGPTCHITNGDEGNVPRFAGQFHKTLPHDKFGQVDDAAYEKLRECVFTSDINVCDDVPSGAGRAGGAKLTNPLGGTAHQVDGADSDNVFIATPDSLLSERLAAQQTEVYWMALARDIPFSQFASNDLIRLAAENLGGLPAFEGLNIPRGKDGKIDTVTELFRTDWPGVTTGPVVSQFLLSDFEIDSIVVEPKADPLTKGMDYMTAFQPWLDVQNGASELKTEFDSENPRFIRNGRDLATVAFRDILYTEAFRAALILFKQGALGGSIGPYAESERQQGFATFGAPHILTAMASASSSTRHAWYAKWQVHRMLRPEAYGGLVHNTLVKNVI…	-
Fv_01	PQ699194	Fucus vesiculosus	1c	Yes	48.0938	4.38	False	not recommended for heterokonts / brown algae							other localization	0.8818	GTCGCGACGCAATGCCGCCAGGCGCGAGCGCGACGGGACAGGGACTGTCTGCCAGATCAATAACGGAGAAACTGACTTGGCCGCCAAATTCCACAAGTCTCTGCCACACGATGATCTGGGACAGGTAGACGCAGACGACTTTGCTGCCCTCGAGAACTGCATCTTAAATGGAGATTTCGGTATTTGCGAGACCGTGCCTGCGGGGGACCCGGCGGGTCGCCTTGTCAATCCTACTGCTGCGTTCGCCATCGACATGTCCGGTCCAGCATTCTCGGCTACATCAATACCCCCGGTGCCTACCCTGGACTCTCCTGAGCTCGCTGCTCAGTTGGCCGAGGTATACTGGATGGCTCTGGCCAGAGATGTGCCCTTTATGCAGTATGGCACCGACGAAATCAC…	MSGPAFSATSIPPVPTLDSPELAAQLAEVYWMALARDVPFMQYGTDEITTTAAANLAGMGGFPNLVGVSIESDGTVDPFSQLFRANFVGVETGPFVSQLLVNSFTIDSITVEPKQETFAPGVNYMVDFDEWLNIQNGGAPDGGAEEVDPEPRFIRNARDMARVSFADNINTEAYRGALILLELGAFSRAGANGPFADSDRQAGFVNFGTSHYFRLMGAVELAQRSSWYQKWQVHRFARPEALGGTLHNTITGDLNAPFDISLLENSELLKRVAELNAAQNPNGEVTYLLPQASRGGSPTHPSYPSGHAVQNGAFATVLKALVGLDRGADCYPNPMFPDDDGLELVDFEGSCLTYEGEINKLAVNVAFGRQMLGIHYRFDGVQGLTLGETITIRTLHQEL…	-
Fv_03	PQ699244	Fucus vesiculosus	1c	Yes	64.4792	4.444	True	not recommended for heterokonts / brown algae							SP (Sec)	0.7196	CGCCCTGTGAATATCTATCGCAATTCGATGGTTTCATGAGTACCGATACCATTATCAAATAAATATGTTATAGCATTCACCAATACAATGTGTAATCCTGTGTATAAAGCAACACATTTTGTATGGACCCATAACAGTAGACAAGTTTGACTTACAACATAATGGTACAGGTGCTCTCAATGGATCGGTCAAGTAACGAAGATGCATCGACCAAACAAACAAACGAAAACGGCCTTGTGGGAGTTCGTAACAGACCGCTACCAGATACTTACGCCCTGCCACCTACGGTACTCTCCAAACTGAGGGCGATACTATGTCCCCTTTGCTTACACTGCTACGCGGAATGGGCTAAACACGAACGATTCAGTAGAAAACACACCACGCGATCATGGTATTTCA…	MARVRIATALAVVLAAPSLAFDEVTASGVFPEEHKHAVEGRHLQTCTNSDDALDPTAPNRRDNEAFASRRDAARRERDGTGTVCQITNGETDLATMFHKSLPHDELGQVAADDFAILEDCILNGDFSICEGVPAGDPAGRLVNPTAAFAIDISGPAFSATTIPPVPTLSSPELAAQLAELYWMALARDVPFMQYGTNEITTTAAANLAGMGGFPNLDAVSIGSDGTVDPFSQLFRATFVGIETGPFVSQLLVNSFTIDAITVEPRQETFAPDLNYMVDFDEWLNIQNGGPPAGPEELDEELRFIRNVRDLARVSFVDNINTEAYRGALILLELGAFSRPGINGPFIDSDRQAGFVNFGTSHYFRLIGAAELAQRASWYQKWQVHRFARPEALGGTLHNT…	-
Fv_05	PQ699245	Fucus vesiculosus	1c	Yes	65.226	4.368	True	not recommended for heterokonts / brown algae							SP (Sec)	0.6453	GTCATGAGGAGACAGTTCCCGTGAAGAAATATCGCCATTTGGCGGTTTCATGAGTATCGATAACTTTATCACATCCCTATTATATAGTATCCAGGTCACCAGTACAGTGAGCAACCCTGTTCATAGAAAAGCTCATTTTGTACAGATCGATAACAGGAGACAAATATGACGTACAGGCGCTCTCAATGAATCGATCAAGCAGGGAAGAGGCATCGGCTAAACAACCGAACAAAAAAGACCTTGTGGAAGTTCGTGACAGCACGCTACGATAAGTATACATCATGCCAACCACAGTACCCTTTCAACTTAGGGCGATGTCATATTCCTCTTTAGGTTACACTACTACGCGGAATGGACCTAACACGAACGGTTTAGTAGAAAGCACCACATACCACTCGG…	MVSVRIATALAVVLTTPSLIFDEVTASAVFFEEYKHTGEGRHLQTCTSSDDALDPTAPNRRDNEAFTSRRDAARRERDGTGTVCQITNGETDLATMFHKSLPHDNLGQVAADDFAILEECIFNGDFSICEGVPAGDPAGDPVGRLVNPTAAFAIDISGPAFSATTIPPVPTLPSPELAAQLAEVYWMALARDVPFMQYGTDDITTTAAANLAGMGGFPNLDAVSIGSDGTVDPFSQLFRATFVGVETGPFISQLLVNSFTIDSITVEPKQNTSAPGVNFLVDFDEWLNIQNGGPPGETELLDEEELRFVRNARDLAWLSFTDNINTEAYRGALILLELEAFSRPGINGPFIESDRQAGFVNFGTSHYFRLIGAAELAQRASWYQKWQVHRFARPEALGG…	-
Fs_03	PQ699195	Fucus serratus	1c	Yes	35.37	4.56	False	not recommended for heterokonts / brown algae							other localization	0.8791	CCTATGTTATAGCGTTCACACCCCCCAATACAATGTGTAATCCTCCTGTGTATAAAGCAACACCTTTTGTACAGATCCATAACAGGAGACAAGTATGACTTACAACCTACTGGTACAGGTACTTTCAATGGATCGGTCAATTAACGAAGAGGCATCGACTAAACAACCAAACGAAAACGGCCTGGTGGGAGTTCGTGACAGACCGCTACCAGAGATGTACGTCCTGCCACCTACGGTACTCTCTAAACTGAGGGCGATACTATATCCCTTGTGTCTACACTGCTATGCGGAATGGACTAAACACGAACGACTCAGTAGAATGCACATCCTACGTACCGCTCCGCCAGGTGAAAGCAGGACACCACGCGATCATGGTATTTCAAGGTGAAGCCAAGTCAA…	MVDFDEWLNIQNGGPPAGPEELDEELRFIRNARDLARVSFIDNINTEAYRGSLILLELGAFSRPGINGPFIDSDRQAGFVNFGTSHYFRLIGAAELAQRASWYQKWQVHRFARPEALGGTLHNTIAGDLDADFDISLLENDELLKRVAEINAAQNLNNEVTYLLPQAIQVGSPTHPSYPSGHATQNGAFATVLKALIGLDRGGECFPNPVFPSDDGLELINFEGACLTYEGEINKLAVNVAFGRQMLGIHYRFDGIQGLLLGETITVRTLHQELMTFAEEATFEFRLFTGEVIKLFQDGTFSIDGDICSGLVYTGVADCQA	-
Sl1_41	PQ699196	Saccharina latissima	1c	Yes	41.9399	4.787	False	not recommended for heterokonts / brown algae							other localization	0.8971	GTCCGGCTTCGACGACATGCCCGGAGTTGCCATCGACTCCGACGGTCGGGCGGATCCCCAGACGCAGCTTTTCCGCAACGACGCGGTCGGGGTTACGACAGGACCCTTCATGTCCCAGCTCCTCGTGAACAGCTTCACTATAGACTCCATCACTGTGGACGCCAAGCAGACTACCTACAAGCCGGGAGTAGACTACATGACCTCATACGATGACTGGCTGTTCGTCCAGAACGGTGGAAACCTCGGCCCCGAGGAAGACGACGATGAGAAACGGTTCATCCGAAATGCCCGCGACCTGTCAAGGCTGGTCGCTACCGACACCATCTACACGGAGGCCTTCCGAGGAGCCCTGATCCTTTTGGAGCAAGGAGCCGTCAGCGCTCCGGGCTTCAACGGGCC…	MPGVAIDSDGRADPQTQLFRNDAVGVTTGPFMSQLLVNSFTIDSITVDAKQTTYKPGVDYMTSYDDWLFVQNGGNLGPEEDDDEKRFIRNARDLSRLVATDTIYTEAFRGALILLEQGAVSAPGFNGPYAESERQNGFVTYGVSHLMKILGSAEMSQRSSWYQKWNVHMFARPEAVAGTLHNVLVGDLSVHFHRSIRKNTELLDRVADRNEEMNQLPNGAGRTFMLSQAVASGSPTHPSYPAGHAVQNGAFATVLKAMVGLERATDCFENPVIPDDDGLELLPYDGECLTFEGEINKMAVNVAFGRQMCGVHYRMDSEEGLRLGEIVGVRMLQQEIEGFTERTGYNFNLFSGENIRLEAGGEFFVDGHQCSGVLFEGASKC	-
Sl1_46	PQ699197	Saccharina latissima	1c	Yes	65.3989	4.329	False	not recommended for heterokonts / brown algae							SP (Sec)	0.6807	CCCGTTCTTCTGCATGCTACACAGAGAAAATCACCGCCCACTGCCGCGCGAGAAGAGCACACCGAACTATCTGGTAAATACACTTCCCGTTCTTCATACGACACCAGAAACAAACACCGTCCACTGCCACGAGGGGAAATCACAAGGATCTATCTGCTATATACACTTCCCGTTCTTCATACCATAGGTATTTTATCGAACGGAAGTACCAATGAAGGGTACGGCAGGATCCGCCCTTGGCGTGGTCATGATCGCCTTCGGGCATTTCCCCGGAGCTATCGGGAAATCGCTGCAACGAGAGCATGCTGAATACAACCCAGCCAAGGGTGTAGAATCGAGCGCCTTAGACGGCAGTTATCTGCGTCGTCTCCAACCTGGCACGGATGACGCCTTCGACAT…	MKGTAGSALGVVMIAFGHFPGAIGKSLQREHAEYNPAKGVESSALDGSYLRRLQPGTDDAFDINGTPAERAANALMERTDWAETEFLASEDVFHENLGDFSSAATFHKSLPHDDLGQVFSFDFDELIECVASGDFDTCQEVPAGNDEGFLVNPLGGLANDMAGPAGHAITIPAAPALDSEDLAAQIAEVYWMALTREVPFSQYGEDPTTVEAADSLAAMPGFADLNFVAVGPDGRPDPLTQLFRSSAVGVEIGPHVSQLLVNNFTIDNIEVEPKQYTFAPGEDYMAEFDEWLSIQNGEFPVEPEILDPVRRFIRNGRDLSTMAATDTINTEAYRSALILIEQEAISRFGINGPYVADGRQSGFVNYGISHTMRLVGTGELSMRSSWYQKWNVHLFARPE…	-
Fl1_01	PQ699198	Furcellaria lumbricalis	2	Yes	53.5347	9.677	False	SP (Sec)	0.979558	Extracellular	0.9669	0.0157	SP	0.99157	only performed with brown algae		GCACCGCAGGCCACCTGCAATCCGTTCCAAGCAGCCGCTTCCAACTTGAAGCATACAACAGACCAATGTCTTCATTTGCCCCTCTCATCGCCCTCCTCGCTCTCGCCGGAGCTGCATCTGCATCTGCAGCATGCACCTGCAACAGAGTCGTATCCGCGCCGCCACCACCCGAAATGCTTCCTAATGCCGCACAGCAGTTATCCTCTATCGCCTTAACCTTGATTCCCGGCGCCATGGCAATTCCCCACCAGCTCGCCCTTGTCACCGGCGCCATGTTCGAGGCGAATGCACTCGCCACCGGCAAAAAGCAACTAACGTCTCTTGACCTGCACATCCCAAAAGACGTCTCCGCCAATACCGTCGTTGCTTACGCAGGCTACGCCGCCCTTACGCGTGCTT…	MSSFAPLIALLALAGAASASAACTCNRVVSAPPPPEMLPNAAQQLSSIALTLIPGAMAIPHQLALVTGAMFEANALATGKKQLTSLDLHIPKDVSANTVVAYAGYAALTRAFAETPEKTAALDSAMANIGFTDTSLRDSLGMPIATAVATKFPLNIPPPPYTPPNEPSRTRDARCSVITDPDGWQPVCLPPAGGGKCVVQTIPFAPFFNATLISADGRQQVSELIEDIPAPATFRQNLRKFRNRDTRFTRDYKSVLSVSGRLGDRRKVTAEVFAPNAALAVHNVGLDEVAKRGLDLSKSIRVLFTLSAAVRDGFVGSTTIKLTYSTIRPLTVLQCGYRQKTIQAWKGPYLGVQNFKNVARMPWRTYIQTPPFPGYISGHTTVAGSAMIVLKRYFGSEVL…	-
Fl1_08	PQ699225	Furcellaria lumbricalis	2	Yes	52.9926	9.458	False	SP (Sec)	0.960897	Extracellular	0.9824	0.0025	SP	0.997572	only performed with brown algae		CTCGTTTAGAACACTTATTATTTTCTGACCACTGCTGGAGCAAAGTCAGTTTCTCTATTTAACAACCAATATGTCTTTCACATCTTGCTCCTGACAAAATTGAAAGCCCTATTACCAGCCCTGCGCCCAAGCTGGATTCCCAGTTTATTCTCAATCGGCGTATGAATGCCGCCAAATAAACGTGACAACGACGCAAGTCTAGCATACTCATCAAAGGTCGACCAACAAACCGTTGTCTCCTCCGCTGGCGTATACCCAACAGTCCTCGGACCATGATTCGGGACATCAGTGATTCCAGCGATGAATCCTTCCTCACCATTCTGAATGCGAGGCTCATTCACACTAGCCCCCTCCGGCACAACGAAGCAGTTTGCGCCCAGGACGTCATTGCCAAAGTAC…	MSSFASLIAFLALAGAASAACTCNRVVSAPPPPETLPNAAQQLSSILLTLIPGAMEISHQLALVTGAMFEANALATGKKQLTSLDLHIPEDVSANTAVAYAGYAALTRAFAATPEKTAALDSAMANIGFNNTSLRDSLGIPIAAAVATKFPLNISPPPYTPPNEASRTRDARCSVITDPDGWQPVCLPPAGGGKCVVQTIPIAPFFNATIISADGRQQVSELIEDIPAPATFTNNLRKFPNRDTRFTRDYKSVLRVSGRLGDRRKVMAEVFANAALGVHNVGLDEVAKRGLVGLSRSVRVLFTLSAAVRDGFVGSTTIKLTYSTIRPLTVFQCGYRGKTIQAWKGPYLGVQNFKNTARMPWRTYSQTPSFPGYVSGTTTVAGSAMRVLQRYFGNDVLGA…	-
Bp_01	PQ699221	Bryopsis plumosa	2	Yes	64.5675	5.258	False	SP (Sec)	0.984137	Extracellular	0.5862	0.0356	SP	0.996483	only performed with brown algae		CCTCTCTTTACACAATATCAATGTCAAACTGCAAAACTGCTAACCAAACAGCAATGGAAATTTTTAATGCAAGATAGAAGTTGCACAGTCAAGAACAATGCCAACCAAAAGTCAATTCATTTATTCACATACTAAGATGAAGAATTCAATCATAGCACCACCCCAACAAAGTGGTTTCAACATAGCAGTGAAACAGACCATCCAATGCCAATTTTGAGGTGCAGGTTTAGTTTTTACATCCAACGATTAACTCCACAACAAGTCCCAATAGAATTTACACCCCATCACGAAAACTTGCTGCAAATGATGATTCCAAATCCGCCCCATTGCTGGCAGATTTGAATCTTGAATAAAGTTTGTTTGTTTTTTGTATGTAGTGGTGAAATCGCTGGATAGTAA…	MYSRTSTSRLSAIGRAFVVLGLLCGAANAIDPQYFPENCAKICKGPEDFATPLPPGPTGKGNRPSEWSIVTLNQIKANLGTTSPPGVGRALAIVSMCMYEAVSLFESENLEPWAAKDFKKIDDNEYMDDVIDGAAFTALKYLFEDFDSFESVPESLREINKAKDTKSLLSRARTLAAKGLAKAQAKVGFKILNTRIALGTGAIACDEVIEKFSEDGFDGLARPLPDTEVEEFEPINDPQSLSGVTDCDKEMKNLDRWQPLCTPKEKKPLADVGNPDCKVQSWLAPWAGGMTSFALLKGTPKDGKKIVSKVAAVDKTILGGPPSVNVGLEWQKQMMEVVEASAKLDDVFKLVAEHWADGPDSTAPPGTWFLIANDAAAAEGLDTVETAKLLMLVGAALND…	-
Bp_02	PQ699222	Bryopsis plumosa	2	Yes	63.3304	4.635	False	SP (Sec)	0.996316	Extracellular	0.6815	0.0074	SP	0.99991	only performed with brown algae		TGGCAATAAAAATTTATTACAACCAGATGCGTGTTCTGCACTCCCCAGCACGAACCATGTTCCGATCACGATAACAATGCACCTAACTAAATCTGTCCCACGTCGAAGCTGAAAACTATAGAGGCTGTCACATAGGGCTGTCCCTTTGATAACATCCCCCTGTGCTGAACACCAACTGGAGCCTCCCCCACAATTATGAATTAACACAGAAGAAAAAAAACAGTGAAAAACACAGTATAGCCCCCTTCCGAAAAATGCTGGGATACCCAAATTGGCACGAACAGTGCCACGGATAAATCCCTGGGGGAAATATGAAACCGACAGCTGAACATAGAAAAAGCATCAGGATCTGTACAGTGATCCTACAAAACTGTCTCCACGTCGGTCTCTTGATTAAAG…	MSSSRTSSLCVAVVVGLLCGLATAQQFFPESCAGTCTGPENFATSLPRGPTGNGTRPSEWTIVTLNQIKANLGTTSPPGVGRALAIVSTCMYEAVSLFEAEGLQPWAVRDFNKIGGGTEQMNYAIDGAAFTALQSLFSGFASFSLVVQALQTINGSEDARSLFSVEEASAMKDAARAQAEQGSDTFSMKMALALGAGACDDVIAKFSRDGYDGLARPLPNTEVSEFDSVNFPQVLSGITNCDREMVDLDKWQALCTPTEKKSLADVGSKSCKVQKWLAPWAGGMTTFAILAGTPFEGRELISKVAAVDSTVLGGPPQLSVGLEWQKQMMEVVEASAKLDDVFKLTAEHWADGPDSTAPPGTWFLIAKDAAEAEGLDTVETVKLLMLVGNALNDAGVASW…	-
Bp_03	PQ699199	Bryopsis plumosa	2	Yes	63.1992	4.685	False	SP (Sec)	0.996316	Extracellular	0.7638	0.0034	SP	0.999938	only performed with brown algae		CCCGCTACAAATCCTCAGTGGAAAGAAACAGCTTTCCGGGAGGTGTGTCGGGTTTTGTGACGAGGTCGAACTGAAAAGGAAAGTTGTGCTCAAGAATGTCGAGCTCTCGAACGTCGAGCTTATGCGTGGCCGTGGTGGTGGGTCTGCTGTGTGGTCTCGCGACTGCACAGCAGTTCTTCCCGGAATCCTGCGCTGGCACATGTACAGGACCTGAGAACTTTGCGACCTCGCTCCCACGAGGTCCCACTGGGAATGGGACGCGACCAAGCGAATGGACTATTGTCACCTTGAACCAGATCAAGGCGAATCTCGGAACCACTTCGCCTCCAGGGGTGGGCAGAGCTCTGGCGATCGTGAGTACTTGTATGTATGAAGCCGTTTCTCTTTTCGAAGCGGAGG…	MSSSRTSSLCVAVVVGLLCGLATAQQFFPESCAGTCTGPENFATSLPRGPTGNGTRPSEWTIVTLNQIKANLGTTSPPGVGRALAIVSTCMYEAVSLFEAEGLQPWAVRDFNKIGGGTEQMNYAIDGAAFTALQSLFSGFASFSSVVQALQTINGSEDARSLFSVEEASAMKDAARAQAGQGSDTFSTGMALALGAGACDKVIAKFSRDGYDGLARPLPNTEVSEFDSVNFPQVLSGITNCDREMVDLDRWQALCTPKEKTSLADVGSKNCKVQKWLAPWAGGMTTFAILAGTPFEGRELISKVAAVDSTVLGGPPQLSVGLEWQKQMMEVVEASAKLDDVFKLTAEHWADGPDSTAPPGTWFLIAKDAAEAEGLDTVETVKLLMLVGNALNDAGVASW…	-
Sl2_01	PQ699200	Saccharina latissima	2	Yes	36.3379	5.499	True	not recommended for heterokonts / brown algae							other localization	0.8658	GGGGTCACCCGCTGTCGCTGCTTTTGGACGGCAACCCCGACATCGATACGCCGTGGGGGTTGGCGAAGGCGTACATACACGAGACGTGGGCGTTCCTCGATAAGTACGACGGGTGGAACGCGGACGGAAGCATGGGCCGAAAGCACAACCGCATTCCGTTCAGCGATTTTTCGGAGAGTGATTCGGCGGGAAGCTCCTGGGAGCCGTACCGACCTCAGAACAGCCCTTATGAGCTGTCGAACGAGCGTCGGTGGCAGCCGCTGATGTCCACGAACGGTCTGGGCTACCTCTCCACCCAAGAGCACGTCACTCCCTTTATCGGGGTCACCGCGCGGTTCTTCGGCTTCAACTCTACCGAGGACGAGGAAACCTTTGCTTCGCGAGAGCTCCCCAAACCAA…	MGRKHNRIPFSDFSESDSAGSSWEPYRPQNSPYELSNERRWQPLMSTNGLGYLSTQEHVTPFIGVTARFFGFNSTEDEETFASRELPKPSFRYRYKDVAEEVLAETKLTATDKFKQNAVAFFDNKFNSLVPLKAAYFVQHSDKWSSNDFYGLTIAVQLAIYNSVILSWREKIRHDLPRPTTVIRNKLGDTLVKTYAGPGEGAQTIKASEWEPLIKTMAHSEFPSASACVCQVFAEQVVNLIGTDKISPPLEFASFTFTSWSEVSEVCGDSRVWGGMHFADSVPAGVDLCGGGEMAVSIASSIARLVDGDESAAVLNRGIGERMLRPL	-
Sl2_02	PQ699201	Saccharina latissima	2	Yes	42.2773	4.711	False	not recommended for heterokonts / brown algae							other localization	0.8763	GCTGGAGGCCCTCATGGAGGAGCGGGGACACCCGCTGTCGCTTGTCCTGCAAGAGAACACGAGCGTCGACACGCCGTGGGGGCTCGCGAAGGCGTACGCGGATGAGACCATGGAGTACATGCTCAAGAATGATGGCTGGAACGCCGACGGAAGCCAGAGCCGGGATTTCAACGGCATCCCGTTCAGCGACTTCGCGGCGAAGGACTCGGCTGGGAACACGTGGACGCCGTACCAGCCTCAGAACAGCCCTTACAAGCTCACGAAAAGGCGCCGGTGGCAGCCTCTCATCGAATCCAACGGAATGGGCTATCTCTCCACCCAGGAGCACGTCACTCCCCACATCGGGGTCACCGCCCGGTTCTTCGGTTTCAACTCGAAGAGCGACGAGGAGGCGTTTGC…	MEERGHPLSLVLQENTSVDTPWGLAKAYADETMEYMLKNDGWNADGSQSRDFNGIPFSDFAAKDSAGNTWTPYQPQNSPYKLTKRRRWQPLIESNGMGYLSTQEHVTPHIGVTARFFGFNSKSDEEAFASRQLDEPEYRSRYDEVAQEVLAESVITGGDDFKQAAITFFDNKFGSLVPLKAQFFVQNADRFTSLEFYRVTVAVQLAIYNGVILAWREKIRHDLPRPPTVVRDKLGDTMVDAYAGPPDNGTRTMKASEWEPFIRTMPHSEFPSASACLCQVFAEQVQNFVGVDEIVPDLQLGPMFPLFSFSSWSEISQVCGNSRVWGGMHFEGAVPAGVELCGGGEMAASIDESLSRLVDGDESAAIFDRNIGDLMLRPL	-
Sl1_03	PQ699229	Saccharina latissima	2	Yes	63.283	4.711	False	not recommended for heterokonts / brown algae							SP (Sec)	0.6343	TGCTTGATATGCGAGTACTCACAAATGCATTGATATATATGTATATATATATGTATTGCTTTTAAATCACACACAGCACCGGAAAGCCCTCGGTTGCGCTGCGAAGACATCACTTGAGTGGCGTGTACACCTTGCACACGCCGCTAACCGCCACACAACACCGACTACGCACATACCAAGCCATCATGTGAACCAGATATCCAAACGACATGGAGGTCGGCAAACATTGCATCGCCTTTCCGAAACCAGAAACCGATGCAAACTACAATATCAAACCCCGCTTCACTGAGACTCCAACCTACTACTCGCCATGTAGACTTTTGTCTCAAACGCAACCAAGTCGTATCTACGATACATCAAGATGATAACACTGGCTGTTACTCCCAGGGCGGACGATAT…	MSTPHRPLTTRLRLQRPPPLLLVICCLAALLAQQGVVAATPGTSSSSNDGTGTHTTAARTCVPLQGIESNATGALDPDRFLDLDVIRVSLKNNFNVSNPVGATFIECQASLETPIAMRNLLELDTALFSISGMFHPNSKALDVFGDKEASDARRRCRPGENDTDAQFLFDVHRRVIVTYTLFYFGLETLPFCTEELQLVMEEQGLAPSLIMQEDTASTDTPWGLAKTYVDEVTAYMLENDGWNADGRKSREFNRIPFSDYAARDSAGNTWTPYEPQNSPYKLTNPNRWQPLVESDGLGYLSTQEHVTPHIGVTARFFGFNSKQDEEAFASRQLDTPEYISRYEEVAQEALDESTITAEDPFKQAAISFFDNKGTSLVPLKAQFFRERPETLTVFDFQAL…	-
Sl2_04	PQ699202	Saccharina latissima	2	Yes	63.2951	4.711	False	not recommended for heterokonts / brown algae							SP (Sec)	0.6338	ACGCTCACTCCTTCCTCCAGTCATCAAACAACCAAGCAATCACGGTATCGCTCCCGCACTGACTACCTACGTACGTACGTGTCTCGCTTTCCCGATGAGCACCCCCCACCGACCGCTAACAACACGACTACGGCTGCAACGACCACCGCCACTGCTGCTGGTCATATGCTGCCTCGCTGCCTTGCTCGCCCAGCAAGGAGTGGTGGCTGCCACGCCAGGAACGTCGAGCTCTTCCAACGATGGGACCGGCACCCATACTATTGCTGCTCGAACATGTGTACCGCTCCAGGGCATTGAAAGCAACGCCACGGGAGCCCTGGATCCCGACCGTTTTCTAGACCTGGACGTCATTAGAGTGTCCCTGAAGAACAATTTCAACGTGAGCAACCCTGTCGGTGC…	MSTPHRPLTTRLRLQRPPPLLLVICCLAALLAQQGVVAATPGTSSSSNDGTGTHTIAARTCVPLQGIESNATGALDPDRFLDLDVIRVSLKNNFNVSNPVGATFIECQASLETPIAMRNLLELDTALFSISGMFHPNSKALDVFGDKEASDARRRCRPGENDTDAQFLFDVHRRVIVTYTLFYFGLETLPFCTEELQLVMEEQGLAPSLIMQEDTASTDTPWGLAKTYVDEVTAYMLENDGWNADGRKSREFNRIPFSDYAARDSAGNTWTPYEPQNSPYKLTNPNRWQPLVESDGLGYLSTQEHVTPHIGVTARFFGFNSKQDEEAFASRQLDTPEYISRYEEVAQEALDESTITAEDPFKQAAISFFDNKGTSLVPLKAQFFRERPETLTVFDFQAL…	-
Sl1_05	PQ699230	Saccharina latissima	2	Yes	25.7643	4.927	False	not recommended for heterokonts / brown algae							other localization	0.8899	CCGCATACATGGGGGGTATGAAGTGTTACTCGTACCCGTGACGGGTATTAGCGAGCCGGGTAATACTCGCGAGTACCCGGGTAATTAGCAAAAGGGTAACACCTCTAGTATGGTCTGAGATGTGATGCACGACGCACCCTTTTTATTTTGAAAAGGGTTCCTCGATACAATGTACCAAATAATACCCAAGGGACGTGATATAGGGCATGATAAGTTGCCATCTCCGGGATTTCCAAGGTAAACCAACGGCGACCCGAGTACCCGAGTACCCGTTTAAACCGAGTACCCGAGAAACCGGGCACCCGGGTACCCGGACCCCAAAAACTCGGCGAGTATGAAGTTTTACTCGTACCCGTGGCGGGAATTAGCAAAAGGGGTAATACTCGCGAGTACCCGGGT…	MSRYEEVAREALNESAITAIDPFKQVAISFFDNKAASLVPLKALYFLARPGTLNIQDFYSLTVAAQLAVYNGVVLSWREKIRHDMPRPPTVIRDKLGDTLVQAYAGPGFGVQTMKASEWEPFIRTMPHSEFPSASSCLCQVFTEQVTNYVGDDEIKPSLEAGPFNFTSWSEISQVCGDSRVWGGMHFEGSVPAGVELCGGGDMAASIGSSIARLVDGDESAAVFKRDIGQLMLRPL	-
Pc_02	PQ699203	Phyllophora crispa	2	Yes	26.952	9.004	True	No SP	0.99928	Peroxisome	0.3157	0.1302	no SP	0.99975	only performed with brown algae		GGGCGGTCTCTCTACGTCGATGATAAAGACTATTGTTCTGCTGAGGCCCCGAAGCCGAAGTATAAATACGATGAGGAGCTCAGGGAACTCATCAGGCGTTCGGCCGCAATGGCACAGGATGATGTTGCTAAGGCGAAAGTTCAGATATTTGACAACAAGTTCTCTTCCCTAGTGTTCCTCCAAATTGACTTGCTCTTTGCGAACGGCTTTCACGCAGACTCTTGGAAATTCATCGAGGCCGATACAATAAGTGCGGCTGCCTTGTATGAATCAGTTATGCTTGTTTGGAAGGAGAAGATCGCCCATGACGCCTGTCGGCCGCCTTCACGCATGGTAAGGGATCTTGCTGGTCAAAAGATATTCGCGTATGCCGGGGCTAATCAAGGTAAGAAGCAGATG…	MAQDDVAKAKVQIFDNKFSSLVFLQIDLLFANGFHADSWKFIEADTISAAALYESVMLVWKEKIAHDACRPPSRMVRDLAGQKIFAYAGANQGKKQMRAEDWEPYIRTMPHSEYPSGSACFCAVFAESMKLFFGSDNFLANGKPSPLSLKVAAGQSLVEPGRPGADVTLVYNSWSAVAEDCGKSRLTGGMHFTASVPAGAALCAPFGRRMFDVIKALSSGRKEGFIQDFEKPLQMESRCRKRRR	-
Ap1_06	PQ699204	Ahnfeltia plicata	2	Yes	64.7817	4.622	True	SP (Sec)	0.966935	ER	0.4379	0.0494	SP	0.988885	only performed with brown algae		GCGAGGTATGCATCATGGCTCGAACGGCTGGCACTTTCGCCATGACTGCGCATCGAGCCCACATTGCGCGCATCCTTGCATTAGCGACCCTGCTGCTGCTTGCCTCGTCCGTCTCGGCCTCCGGCGAGGGCACGCCGGAGCCGTCGCTGGTGCCCGAAGAGTTCTCAGTGACGGCGGAGGCCGTCTCTGAGACCGTGGTCACATCGGAGTCTGCCGCCGAGATTGTGGTGACCGCCGAGCCTGAAGAGACCGCACAGGCCTCGGATGCCGCCGTTGACGCCGACTGTACCCCGCTCAGTGGCATTGACGATGGGTCGCCGGGCGCGCTTAACTCCGCTGACATCGTCGGCAAGCTCCCGATAGGCGGTGTGTTCGGGTCCATGGTCGACATTGCGGCGC…	MARTAGTFAMTAHRAHIARILALATLLLLASSVSASGEGTPEPSLVPEEFSVTAEAVSETVVTSESAAEIVVTAEPEETAQASDAAVDADCTPLSGIDDGSPGALNSADIVGKLPIGGVFGSMVDIAAPVYATYESPIALRQTHLLISGVYSAAAAFHPTALDRFARIAESAARRRCAPTNPEEEEFFELHRAISLAFAFSSLIQLTTPPTIKEDIRNLMSSWGLQEDICPGSPGCDTADTPWGLAQAISEDVMLFAKLDGWNADGSLSRSFNKIPFEDYRRRPYVPVNTPWRLSNSERWQPLLENDGLGFLFNQEHVVPHIGDTARSMFLDDGTICAMRAPNPEYNYFSEIEQLLERNRNLDDVKKAEIEKFDNKLNSLVPLQLQYFARQGISLDSFE…	-
Ap1_07	PQ699205	Ahnfeltia plicata	2	Yes	56.9504	9.692	False	SP (Sec)	0.990624	Extracellular	0.991	0.0006	SP	0.986477	only performed with brown algae		CGCGCGCCTATGGCGGCCGTGCTTCCGGCCGCGCTGCTCGCGCTCCTGGCGCTCGCGCACGCGTGCGTGGACCCCGCGGGGCTGGATGACGGCAGTCGGGGCGCGCTGGCTTCGGCGCGCCTCTCGCTTCCGGCGGAGGGTATCTTTCAGGCCTGTGTGGGCGTTATTGTGCCCGGCTTGAAGGACTATGAGACGCCCATCGCGCTGCGTAATACGCACATTCTCATCTCGACCGTGTATAGCGCCGTGAGTGCGTATGAGCCCGTCGCGCTGGAGCGCTTTGGGAGGCGTGATGTTAGCGCCGCTCGCAGGAGGTGTGCGCGGGAGTCGGCCAACTTGCCCGTGCATCGGCGCGTTTCTTTGGCGTACGCGCTTATGCTGGCGGGCTCGTTTATCGTC…	MAAVLPAALLALLALAHACVDPAGLDDGSRGALASARLSLPAEGIFQACVGVIVPGLKDYETPIALRNTHILISTVYSAVSAYEPVALERFGRRDVSAARRRCARESANLPVHRRVSLAYALMLAGSFIVPGSRGALEKLLRGWGLDPARCPGGAGCGDVRTPWGLAWAAFQDVRAFGAVDGWNADGSLSRQFNRVPYEDYRRAGRYVPRNSPWRLAFLDRWQPLPEDNGRGYITHQEHVVPHVGYTGRSLHFGDNEFCAKKLNKPRYDYRREINALFRRTTKLNELKKAEIVAFDSKVDSLIPLQLQYYVRRGFKLDSFDIIAQDLGVISATYEAVLVVWKEKVRHDLVRPPSIIRALLGGRRVKAYAGPNRGTANIPAQEFVPYIRTMPHAEFPSAS…	-
Cv_02	PQ699206	Ceramium virgatum	2	Yes	57.9611	9.414	True	SP (Sec)	0.95266	Extracellular	0.8827	0.0088	SP	0.993554	only performed with brown algae		CTAGGGTCTTCAACGTTGGTTCGAGAGTATCATCATCCATCCCTCTCACAAGCGAGTAAACTCGTGCGTTTACTTCATACACCTTCTGACTGATTCAATACTTCAACCGCCAGCTCCAGTATAAAAATAGGGCTGTGAACGTCGCGGCACCTTTTCAAACTTCCGCACTCCCCTCGAAGCCCCCTTCGAACTTAATCGGACAGAACCATGGGACGTAGAGCAGCAATCTTCATCATCTTGGTCTCCACTCTCTACGCCGGAAGCTGTGGGAAGACGCCGAACGCCATTGAACGCGAAAAGAACATCTTCATTTACGGTATCTTTCCGCGCGTCTACACCAGCCTTGACGTCATAGGGCTCGAGACACCCATCCAGATCCGTGCCATCTTCTACTCAAGT…	MGRRAAIFIILVSTLYAGSCGKTPNAIEREKNIFIYGIFPRVYTSLDVIGLETPIQIRAIFYSSLAQYNAWVNYHPTAVDIFGRAPSRRPKHEHTVDNKNIAILYAIYRVYVASPHSFGGPSGIPAFRVLFEERGLDPDNTRTNGPDPVAIGNRAGFETAKLVLNDGWNPEGRETSDVKAYQVPFQDTSGYTPVNNPGKKPPFPLRWAPLLQSDRKGSFCYAAHVVPQAAHGVTYSISRDFVKKRRLRSPYRNRNTPSKGVSGADFNALKRGAEYVFNVSRHLTERQRLLAELFDNKAVSFRNEQNPVGIPSIASVLRFNMLNFVLDWTYDEELIYGFAANLLAYDATVLVWKEKLRIDAVRPTGDTMRYLFGDARRTVWGGPGLPPKSIAAGSWRSYV…	-
Pc_01	PQ699226	Phyllophora crispa	2	Yes	59.3846	9.151	False	SP (Sec)	0.996504	Extracellular	0.9082	0.0028	SP	0.996828	only performed with brown algae		CCCGTAATTTGTTATTTTAAAAAATACCGCACCACAGCTTCCACCAGCTTACCCAATCTCCCTTATTCCCATCTGCCTTACTCCGTCTCCCAAAACCTGTCGGCCCCCTCCGGCAGCCACTTCATCCACTTGGCGTCGAGTGACCCTGCGACGAGCTTATCGGTGAGCTCCTGCGCGGACTGCGCGATGCCCTTGCACAGGTCGCTACCCGCCTGAATCGAGGGCTTGAAGTGCACCCCCGCGTACAGCCTCGACTCCCCGCACAGCTGCGCCCACTCGCTCAGCGTCTTGATCTCCACGTCCGTGTCCCTGCTCGGCAGCTGCCCCGGGTAGAACTTGCTCGACCCCTTCGGCACCGTGAACCGGAACGGAAAGTCGTCCCTGTTCTTCGTGTTGATC…	MRTTAIFMLLLGVALAQNVTENTRDRESSVFGYVAFPRVFDGVLVDNLETPVQFRGILYLSFAAWNAWCNYHPTAVDMFGRDKFKRPAEEHTRDNKNVAVLYSLYRVYQASPHSFGGAQGLPLYRQMMREMGYDPNDQSMDLTTAVGIGNRAGRDTARLMRMDGWNGEGDISGTPKGYRQPFLDYTNYIPKNTPWRLRYPFRWQPLLENNGRGFFFRQESVTPYAGSAIAFSLTPEEVKRRKVPSPYKKGSVQAKNALPEDIKTLKRNAKEVLEVSRKLTEMQMIYAELFDNKAKAFRTKENPFGLGGIATAIRFSVLAPALDWNLDEEMIYGLGANIATFDSMVTAWKEKRRVDGVRPTGQTMEYLFGEKQFSVWGGPGRRPVKIRAGDWSPFIRTMP…	-
Cv_01	PQ699207	Ceramium virgatum	2	Yes	30.6695	9.765	False	No SP	0.999535	Mitochondrion	0.7224	0.842	no SP	0.98337	only performed with brown algae		CAACAGCAACCGCTGACAATTGCTCAGACCCTTATTCCGGTATACGTCCCTGTAATTAACGAAGCCGGGACCTCCCTTTTTCCAACAGAGGTTATCCTCTTTGAAACACCGGTTGCTGTACACTACACATTGAATATTGCAATTGCAGCATACGAGCCATATGCTGCTTGTAGTGAACACTCACTTTCATTTTTCGGCATCCGTGATCCGATAACACCTCAGCTATGTAATGACCCGGATAAGTTTGCAACCACTCTTTATCTGACGCATTTCTACTCTGTACAACTTGCATTTCCTGGAAGAGAATGGCTAGCTCGTAACTTTCTCCGTAGAATTGGAGTCGACTTCTCAACATCGAAGAACGATACCTCGACCCCTCAAGGGTGGGCTTTTCGGGCT…	MSMSQWNSLVSKPPYRFPNSYGKISSQDVKLLKQRLIPDMLDRMSTVPLDSSKIFRSYWWDNKFISVGIFGLYYNLVTGGTPSTGFLQGLGENIALRDATLLAWREKRNTDLNRPGPLLRRLYSSETVLPKMWRGLYKSAGPVSVREWSSVIRTMPHSEFPSATATLCAGFLGVLKRALKRKFGSNFTEPPFTIPFQPSLIGIPVRRNVTVSFKSLDEAIADCGESRLWSGLHFTPSVTEGLRLGDKVAEGAYKTWVDLMEGRIPSHCHWCV	-
Fl2_09	PQ699208	Furcellaria lumbricalis	2	Yes	54.8972	9.458	False	SP (Sec)	0.979628	Extracellular	0.9442	0.0164	SP	0.993436	only performed with brown algae		CATCGTCCCTCACCCCCCCCCCTCACATTCCTCGCCAACCACCAATCCCCATCATGCCCGCCCCCCTCCTCCTCGCCCTCCTATGCGCCATTGCGCGACCAACAACCGCCGACCTCGCCGAAAACCTGTTCATTGGCTTCCTCCCTCCGACCGCCGCGGCAAACATGTTAACCCCCCCCGCGATTACAGGGGCGGAGACGCCCATTGTCGTGCGTTACACACTTCTCGGGGCCATCGCCATCTACGAGCCGCATGCGGCTTGCCAGCCCAAGGCGCTTTCGTTCTTCGGCATACGGCGTTACGTCCCACCCGAGTGGTGTACCCCCGACGACATCGCTGTGCTCATGTCCCTAACGCTGCACCGCGCCCTTTCCAAGGAGTTCCCCGACGAGATGGACA…	MPAPLLLALLCAIARPTTADLAENLFIGFLPPTAAANMLTPPAITGAETPIVVRYTLLGAIAIYEPHAACQPKALSFFGIRRYVPPEWCTPDDIAVLMSLTLHRALSKEFPDEMDSYANFLRGFGLEPASNITNQSTKNGWANYVGSQIANYFARDGWNSLGDLSNGFRQQFADYTNYRPQNCATDDPRDLRKPLRWQPMMSSVDSRGRFSSQIHVTPHLGVRVKPLVLTESEVRARAVSSPYRKPDKRGKISSRDARLLQSLVRETIAISGSLTGDRRFLARWWDNKLFSTALISSFYESKIGLNRFEIAQQFMGEMISQHDALLIAWKEKRRHDLARPRTVLQNLKRNQRFRAFLSEERGFGTVSAEDWRPLLMEQPHSEFPSGSAALCTAAMEHIN…	-
Bp_04	PQ699209	Bryopsis plumosa	2	Yes	44.8189	4.978	False	No SP	0.997839	Mitochondrion	0.4898	0.1118	no SP	0.971132	only performed with brown algae		TGACGGGTTGGGACACGTTCGCTGTTTGCGATCCAGCGGAGAAGGCACTGAACTTCTGGGGCGAAAGAGAACAGCTGCCGAAGGAAGTTTGTGCAGATGGTGAAACTCCGGGAATCATGTTCGCGTATTCGCTGATGCGGGCGATGGAAAGAGAGTTCCCTCGACCTGCGGGCTTGTACAAGAAAATCATGAAGGAAGCAGGTTTCGACCCAGAGGATCGATCAACCGATATGTCGACTTCTATCGGAATGGCGAACGTGATCGGGACTCGCTTGGCGGACTGGATGGCCAATGACGGTTGGAACTCGATGGGGGATCTGTCGCGGAACGATTTCCGTCAGGGTTTCGAGGATTACACGGGATACTCACCCGTGAACCCACCTTGGTCGTTGAATTATC…	MFAYSLMRAMEREFPRPAGLYKKIMKEAGFDPEDRSTDMSTSIGMANVIGTRLADWMANDGWNSMGDLSRNDFRQGFEDYTGYSPVNPPWSLNYPLRWQPLTQADSKIGRFTAQTHVVPFLGQVRPLLLTEEEVESRQAPMPYENMDSKELNGKDKETMDALVEDLFEISANLTPKQGLLAGWWDNKLVSAGLFLLIHNSTEAFDPSFFARWGLGEMLAEYDAMVVVWKEKLRIDAVRPETIIANFYKDDNVTAYVPKEGKAKTIKAGDWEPIIPTQPHSEYPSASASLCTAFADQAELMMKEHMDATGLEKEPPFTFDTSGFGPEISKAVPEIRFETMKEAGKSCGQSRLWAGVHFGPSVPAGEKLVEGIGQKAYDFVKKLAGGEVPENCWWCEKSRK	-
Bp_05	PQ699223	Bryopsis plumosa	2	Yes	30.9922	4.813	False	No SP	0.998251	Cytoplasm	0.8713	0.011	no SP	0.999304	only performed with brown algae		CCTCGCCTTTTTCAACTGTCTCAGAAAATTCCACCGACAAGTCCAACTGCCGTCCTGTTCCACACAGCTCTTCCCATTGAATGATAAGCTACAGTCACTTTTACTGCAAAAAATAAAAAAGGAAATAATGGACCCTCCCCTGTGGGCATCATCTCATTCACCTTGCACCGACGATTTTCTCTTTTTGCTCCCAAAATCTTGAGAATTTTTCTTTTGAAGTAAAATCATGATGAGACAAGCTCCCCAGCACAATCTCCTCAAATACCCAGAAAAACAAAAAACTCCCAAATCAATGCAAAAAAAAAAAAAAGCCCAGATATCATCACAATAAAAAATATCAAGTGGTGCTCTTTGGTATCGAAAGAGATTCACACGTAATGAAACAGAAAAAAAATTCCC…	MKPLLISDAELTSRQAPMPYENMDAKELGGKDKETMDALVKDLFEVSANLTPEQRFFAGWWDHKLLSIGQFLPFFTNSEGFDEGFHARWLLGEAMAQYDAMIVVWKEKRRIDAVRPETILANFYKDEEVTAYVPKEGKAKTIKAGDWEPIIPTQAHSEYPSASATLCTAYAGLAELMMQDHMEARNLNKEVPFVFPVSPVFSPAAVAEGVTEIRFDTLKEAAESCGQSRLWAGVHFGPSVPAGEMLAEGIGQRAYDFVNKLAQGAVPENCWWCENSQG	-
Bp_06	PQ699224	Bryopsis plumosa	2	Yes	29.5096	5.054	False	No SP	0.999499	Cytoplasm	0.5155	0.0391	no SP	0.999979	only performed with brown algae		GTCCCAAACACTCAGAAAAAACAGAAAATGCCCAAATCCCTGCAAAACACTAAAAAAATGGTGCAGACACCCATCAACATAAAAAAATATCGAATGGTATCGAAAGAATTTCCAACATAAAAAATAAAAAAATCCCAGCTTCACCAAGAAAATTCAATCAATTCTTAAGCAGAATTGATTAAAGGTCGACGTTTCACCCCTTTCGTGGTAAACAAATTTGCAACATCAGCATAGCTTGACATTAAAGGCGATTCCTTGGGAACCGACGTGGTCAACCAAAAAATCGTCAATTTTCCGAATTTTCACACCACCAGCAGGTTTCTGGAATTTCGCCTGCAGCCAGCTTGTTCATGAAATCGTATGCTTTCTGCCCAATCCCCTCCGCCAGCTTTTTTCCAG…	MPYENMDSKELSGKDKETMDALVKDLFEISANLTPKQRFLAGWWDNKLVSVYNIIPFYFKSEKFDREFSSRWLLGNLLAHNDAVIVAWKEKLRIDAVRPQTIIANFYEDEEVTAYVPKEGKAKTIKAGDWEPIVPTPPHSEYPSASVAVCAAFVGFSELMMKDHMEARNLDKEVPFVFNPSPVFSPAAVMEGITEVRFETLKEAGRSCWESRLWAGSNFGPSISAGKKLAEGIGQKAYDFMNKLAAGEIPETCWWCENSEN	likely no funktional vHPO due to missing histidine responsible for vanadate binding
Ap1_01	PQ699210	Ahnfeltia plicata	2	Yes	55.8858	6.868	False	SP (Sec)	0.994081	Extracellular	0.9436	0.0005	SP	0.999942	only performed with brown algae		GGGAAAGGCGCGTGGACTCTGGACGCCTCGGCTTTGCAGAATCTTCAAAGATTCAATATAAAACGACGCGTCGTCGTTTGTGAGACGAGATAGTAGACCGTGACGCAGAATACAACTTTCAAACCTGAACCTATCCGAGTGAGCTGCGTCTCTCGCACTATGCATCCACGCACCGTGCTCCTATGGCTGCTCTTGGCAACTGCAGCAACGCTCACCGCCGCCCAAGGATCTACAAACACTTCCACATCGCTATATGACCTTCTTTACCCGCAACTCGACAATCAAGTACCAAATGCGCCGGGCAATGCCATCTTTCCCCCGTCGATATTTTCGGTTGAGACACCCATCGCTGTGCGTTACGCCCTACTCGTCACCGCCTTTGTTTACGATATTCAAGCA…	MHPRTVLLWLLLATAATLTAAQGSTNTSTSLYDLLYPQLDNQVPNAPGNAIFPPSIFSVETPIAVRYALLVTAFVYDIQAACHPVALSFFGIKDPIPPAFCVVRADARGIIFAYSALRVLEGEFPQEAATWAQYMLSVGVSPKDASVDQSTPVGWGNALGYRHAEFFAKDGLNSLGDVTRTNYKQNFADSSGYTPLNGAHVPADLLKFPLRWQPLISSDRHGRFTTQIHVVPHIGSKIKPLLLSEEQFAARTVPSPYERPNSMNGLSRNDRKTMEGLLDELLETSATLTPSRVFYGRWWDNKFTSLGLFPGFYSKAAKFTEWEETKNGFGEMLAQWSAIELAWKEKVRLDLIRPTTMVRRFRSGQNITAYIDDSVGAGVVSGDEWEPLIPVQPHSEYPS…	-
Ap1_04	PQ699220	Ahnfeltia plicata	2	Yes	56.4512	6.148	False	SP (Sec)	0.997679	Extracellular	0.8975	0.0006	SP	0.999962	only performed with brown algae		GCATGCCCACTATGAGCGCCCGATTAGGCAGAGGCCTTCAGATGCTCAGCGATACCACAGACTTAGGCCATTTAGAGCATATGAGCTAGCAAAGGTTCTGCACGAATTTTTCAAAGTACAACAACACAGTGAGATCATTTCTCGACACGCTCTACAACTCTATCTCTAAGATCATTTCGCCTAAAAACATTTCAGAACCCTGACTATGTAGTGATCACAATCACTTCTGGCATCTAGCACACACTTTTGGAATCCGTCCTTCAACAAGGTCAGTAACGTGATCGAATGCCAACTTGCCGATACCCGTTCCAAGAGCCTTACCAGCTGGAACAGACGGCGAAAAGTGTACGCCAGCCCAAAGTCGAGAAATCCCACAATTATCCGCAGCTTCGGCTGGGG…	MYARAPLLLLLLAAGAALATAQSLPSPSPFPNESLYDRIFPAFTTQGANPPGLVLVPASIFAAETPIAVRYALLFATFGYDMLAACDPVALSFFGVKDPVPPSFCEERSDARAKIFAYATLRAIEREFPQEAAGWALYIDTVGLDSKDATVDQDTPIGWGNALGSRHADFFAKDGLNSLGDVTRTNNRQNFADSSGYTPENLAHLPPDRLRKPLRWQPLTGPADGHGRFRTQVHVVPHIGSKIKPLLLSEEQFAARTVPGPYEWPNSKYRLGKSDKKIMEGLIDELLETSATLSTLQRFSARWWENKFISLGLFPTYYKAALNLTEWDDAKNLLGEMLSQWTAVEVAWKEKVRHDLVRPTTMIRRFRGGQNITAYIDDSVGVGTVSGDEWEPIIPIQPH…	-
Pc_04	PQ699211	Phyllophora crispa	2	Yes	56.6023	8.946	True	SP (Sec)	0.991981	ER	0.5423	0.25	SP	0.993735	only performed with brown algae		AATTAAGGTGCCCTCGTGAGCAAATATTTTCCATCGTGAACAACTGCCAGCAGCAATGGTACTCCATGCTTTTGCATTTCTTGTCCTATTGTTCTTTCATCATGTGAGTGCACAGGCTCCAGAAGAACCAACTCTTCTTCAAAACCTAACCGTCCTTGGCGCTGGCTCTGGCCCTCCGAACGAATTTGCAAATCTTCTCTTTCCATCAAATATCATCGGCATTGAGACTCCCATCGCAATTCGCCTTGTGCTGGTTGTCACAATACCATTTTACGAAGTCATTGCGGCATGTGATTCGAAAGCCCTAGGATTCCTCGGCAAGCGCAATGTAATTCCACCACACCTATGTGCGCCTCTACCTTTTGCCAAGATTTCCGCTTTCCTCCTGAATCGTTTGTA…	MVLHAFAFLVLLFFHHVSAQAPEEPTLLQNLTVLGAGSGPPNEFANLLFPSNIIGIETPIAIRLVLVVTIPFYEVIAACDSKALGFLGKRNVIPPHLCAPLPFAKISAFLLNRLYRSQFPLEGRNLEAFLIRQGLDPTSDSTDPTTEIGIANAMAMDLLAYLETDGWNSLGDLSRDHFRQQYSDYTGFKPQNHAELDVSRLRRPLRWQPLKQEADRRGRFTSQVHVAPHIGRAKPLVLSREEFLSRKSESPYASADRKKTIGAKDKRTMRRLLREVLKLNRDLTKEQIAQAHWWDNKFLSLGSFIAFYQGVYGFSDTKLVVIGLGEVMAQHDSVMLAWKEKLRHDLVRPPTMLRRLFEGKKIRAFKSLDEGVGLVKAEEWEPIVPIQPHSEYPSASALI…	-
Pc_05	PQ699228	Phyllophora crispa	2	Yes	56.6703	8.521	True	SP (Sec)	0.997266	Extracellular	0.6189	0.036	SP	0.998793	only performed with brown algae		GTCCAGAAAACAAATATAAACAGTAGCCTGCTACGGGGTCATGTGAGGTCAAATGTCACCTAGACACCAGACAGGGCGACGACAGACACTCAGCAAGGTAATAATTCTATGGCACTTCTCTCCTACAGTAAAGGGTTTCTGCACGAATCGATTCAGAAATTTTCATTCAGACGTTAGAGCATCTTTCACAATTCTCAGGGATACGCCCTTCCCAGAGATCTTGAATGTGTTTTTGTGCCACTGCTCCAATTCCTTGCCCCAACTTGAATCCAACATCCACAGAGGGAGAAAAGTGAACACCTGCATACAACCTCGACTTTCCACAAGTCAACGCTGCTGCTTGCAGCGTTTCATACTTCACCTTAACATTCTCGGTGAGGGGGGATCTTCCGAAAGGGA…	MVLHVLAFIVLLFSHCVNAQAPEEPTLLQNLTIDFTPLNEYANVLFPVDVVSMETPIAIRYVLVFTIPFYEVFAACDSKALGFLGKRNVILPHLCEPLSIAKTTAFLMSRLYRSQFPLEGRNLEAFLIRQGLDPTSDSTDPTTEIGIANAMAMDLLAYLETDGWNSLGDLSRDHFRQQYSDYTGFKPQNHAELDVSRLRRPLRWQPLKQEADRRGRFTSQVHVAPHIGRAKPLVLSREEFLSRKSESPYASADRKKTIGAKDKRTMRRLLREVLKLNRDLTKEQIAQAHWWDNKFLSLGSFIAFYQGVYGFSDTKLVVIGLGEVMAQHDSVMLAWKEKLRHDLVRPPTMLRRLFEGKKIRAFKSLDEGVGLVKAEEWEPIVPIQPHSEYPSASALICQA…	-
Pc_03	PQ699227	Phyllophora crispa	2	No	incomplete		False	SP (Sec)	0.813634	ER	0.5214	0.475	SP	0.935294	only performed with brown algae		CCCGCCACCACCGCCGCCTCGAAATGCACGCCACCGTCCAGCCGTGATGTTCCGCAGCTCCTCGCCGCCTCCTGCAGCGTTTCAAACCTCACAGAAACGGGTACATCGACGGGCGTCCCCGGTGCGGACAGCGGCTGCCCCATGGGAGCGATCGTTTGCACAAGTGGGGGGATCCCCGTCGAAGCGTTGCCCAGCATGTCTCGCAGCGCAAGCTCCAGCTGATCTGCAGACACCTTGCACAGCACGGCCGACGCCGACGGGTACTCTGAGTGCGGCTGCACGGGCACCGCCGGCTCCCACTCCTCGGCCTTGACCATCCCCACGCCCCTTTTGAACCCCCGGTACGCCCGGATCTTGCGTCCCGCCAGAAGCCGCCGCATCATCGTCGTCGGACGAACC…	MEPRFSFFKMRPTAAFLVVLLVVLPHIAVVAAQESANTTATAPTLIQQLLVSFDPPNEVLFLLFPRSILVAQTALAVRYFLLISVVGHDLTAACHPVILSFFGTKDEIPAAFCTPEENAITNAYFVYRVLESQFPEEAAPYGRFLARLGLDPYNRSTDTSTKNGWANVFAARMLTYFDNDGWNAQGDKTRDDFRRKYSDSSFYMPRNPAFLPPSKLRRPLRWQPLTVQLDQKGYFASQIHVVPHIGSQAKPLVLSPRELRAKRAPSPYRTPNRKRSLGTEDEKTVRRAIKKLLRRSVKLTTKKLALVHWWENKFLSLGVIVPYYIGVLQLDSLQANRLFLGEMLAQHDAMVLAWKEKTAHDLVRPTTMMRRLLAGRKIRAYRGFKRGVGMVKAEEWEPA…	-
Fl1_14	PQ699212	Furcellaria lumbricalis	2	Yes	57.1731	9.633	False	SP (Sec)	0.99392	Extracellular	0.6851	0.0948	SP	0.99571	only performed with brown algae		CACTAACTCCCCCCAGTACGGGGAGAACTACAATACATGTACTTCCTCTCTAGAGTAGGCAGGGGCCAGCTAGTAACCGTATAAAACCTTCTCTTGGTCCTCCAGTTTTGCCAACAACGTTCGAGATCCTTCAACCCTACACCACCCCACACCCCAAACCCATGCCCCGTTTTCTCTTCCTCGCCCTGCTCTTCGCCGCTGTCCTGCAGAAGAATGCCCAAGCTCAACTTACTCGTCAAAATGCTGAAGGCCCGCCATCTTTGCTGGAATTTCTAACTCTAACCGTCCTGCCACCCAACGAAGCTTTGCTGATCTTGTTCAACGCCGGCATCATCGCCTCACAAACTCCGATTATCATCCGCTTCTCCCTCCTCCTCTCGCTGTCTTCCTACGAAATCG…	MPRFLFLALLFAAVLQKNAQAQLTRQNAEGPPSLLEFLTLTVLPPNEALLILFNAGIIASQTPIIIRFSLLLSLSSYEIEAACDPVALSFFGVKDSILPEFCDPESKVIISSFISYRTFSTEFPAEALLWGMFLLQKAGLNPFSPSTDETTLLGWANVRAARIQRYFATDGWNSQGDDTRVDYRQQYADSTGYRPANPAFLAPTKLRKPLRWQPLRFQVDRRGWFASQDHITPHIGLRAKPLVLSTAELRSSRVDSPYQTPNRGGSFGKSDKATAMRLIEKLLKTTADVTLKQVQLAFWWDNKAFSVTFFMVYYELVLGISKVSLARMTLGETLAQHDAVLLAWKEKRRHDLVRPVTLIRRLLKGQTVRAFRGVQQGAGMVSADEWESLLATQPHSEFP…	-
Fl1_18	PQ699213	Furcellaria lumbricalis	2	Yes	56.1776	9.194	False	SP (Sec)	0.996788	Extracellular	0.7812	0.011	SP	0.997065	only performed with brown algae		AAACCCCAACAACAACAAATCTCATCAAATCGCTCCACTTCCAACTCCATTTGCCATGCGTCCCCACCTCCTCATCCTCCTTCTGCTTCCGTTGGCTTGGGCCCAAAACTCCACCACTCCCCCCACCCTAACCCAAGTCCTAACCCCCAATGTTACCACCCTCAACGAAGTCTCTTTCCTTCTCTTCCCCGTCACCATAACCCGTGCTCAGACAGCCATTGCCATACGATATGTCCTCCTCTTCTCGGTAGCCTTCCATGACGTCTCCGCCGCTTGTGACCCCATAACCCTCTCTTTCTTCGGCACAAAGGACGCAATACCGACACAATTCTGCAACCAGGATGACTTTGCTATTCTCAACTCTTACGTCACCTACCGCTTGCTCGCAAGTCAATTTCC…	MRPHLLILLLLPLAWAQNSTTPPTLTQVLTPNVTTLNEVSFLLFPVTITRAQTAIAIRYVLLFSVAFHDVSAACDPITLSFFGTKDAIPTQFCNQDDFAILNSYVTYRLLASQFPIEGKPYGEFLQRVGLKPFARSRDMNTRIGWATVIADRLVKYFDNDGWNSQGDLTHDHYRQQYADYTGYKPRNPAHLSPEKLSFPLRWQPLRVEVDRHGLFASQVHVVPQIGRGEAKTLVLSERDVRGRRVDGPYNQPNSRKSLGREDERKMKTLISDLFKLSAGLTTEQVALAFWWENKFSSLGSFILFYQDLLGFDLRTALRFGLGEVLAQHDAVLLAWKEKARHDLVRPTTMVRRLLKGKKVRAYKGFGKGVGLVKADDWEPLVAVQPHSEFPSASSVICKS…	-
Fl1_22	PQ699214	Furcellaria lumbricalis	2	Yes	56.5483	9.458	False	SP (Sec)	0.976379	Extracellular	0.7568	0.0082	SP	0.975639	only performed with brown algae		CCAAACCTCAACAACAACAAATCTCATCAAATCGCTCCACTTCCAACTCCATTCGCCATGCGTCCCCACCATCTCATCCTCCTTCTGCTCCCGTTGGCTTTGGCCCAGAACTCCACCACTCCTCTCACCCTAACCCAAGTCCTAACCCCCAATTTTACCACCCTCAACGAAGCCTATGTCCTTCTCTTCCCCGCCGCCATAACCCGTGGCCATGCTCAGACAGCCATTGCCATACGCTATACCCTCATCGCCATCGTCGCCCTCCATGAAGTCTCTGCCGCTTGTGACCCCATAACCCTCTCTTTCTTCGGCACAAAGGACGTAATACCGACACAATTCTGCAACCAGGATGACATTACTATTCTCAACTCTTACGTCATCTACCGCGGGTTCGCTAGT…	MRPHHLILLLLPLALAQNSTTPLTLTQVLTPNFTTLNEAYVLLFPAAITRGHAQTAIAIRYTLIAIVALHEVSAACDPITLSFFGTKDVIPTQFCNQDDITILNSYVIYRGFASQFPIVGKPFGKFLQRVGLKPFARSRDMNTKIGWANVIADRLVKYFDNDGWNSQGDLTRDHYRQQYADYTGYKPRNPAHISPKKLAFPLRWQPLRVEVDRYGLFASQVHVVPQIGRGEAKTLVLSERDLRGRRVDGPYKQPNSRKSLGREDEKKMKTMISDLFKLSAGLTTEQVALAFWWENKFVSVSTLIFIYQDLLGFDRRTSLRLSLGEILAQYDAVLLAWKEKSRHDLVRPTTMVRRLLKGKTVRAYKGFGKGVGFVKADDWEPLVAVQPHSEFPSASSLIC…	-
Ap1_10	PQ699231	Ahnfeltia plicata	3	Yes	67.9686	4.495	False	SP (Sec)	0.95172	Extracellular	0.6799	0.0145	SP	0.997487	only performed with brown algae		GCAGGCGTATGTTTATGTATATAGTGCCGCGATAGCCATCCGCTACGTTTTCGCAATCGTCTTCTACTAGTGTACTGCTACAAAACATGCGAGCAGTTAGACGACCAGTTCGCGGCGCGAAGCTGCTCAAGCAAGCGAAACCCGCTTTACGCGCGCAAATAACACTTCGCGTGTTGTTCGGGGCTTGCTCTTACTACAGAGCTATGCTCTACGCACTGCGAAAAAGCGCATCCATGTCCTGCAACATGCCACTCAGTAGCACACGGTGATACCAACCGCATCACCTCGTCTAGAGCTTAAACTCGACAGCCGCCCTCTCCGCGACCTGGTTGCCAACAATCTCACCAGCCGTGCCATCAAACAGCCAGTGAACGCCCAGGTAAACACGGCTGACCAAAT…	MSLRDQSLNMVLRALFLCTLLVACVASGALAREDADSFLQVSARQDAATCPNTSLCNEGLTSGIFNCVNGTCERVIAVAAVAIAPRVFALDAAVGTAPSTAAQGAPDTASATAFVSPELDATAPQSTQEVLLDAEEPTSTPEAQLEAALLTDEADLDPGIGSPCFSIGECELGLVCAGTSGPSGTCESGSGVIGLSNFLINLVQEDYKLGEEDAPPEQAGPTRVSRAFAIIMLAAHDAFVIVSGDYEPKLPSAFLWRVRGAQLAFRIAAVFSSYWNIHREQLAVGAMNAAALTVAETLFNETAVVPFINAQFEIQTQGIPRIVVLFGVGIGNLWLAIRANDNSDLSQSDANFTQGSNFAHQPDPNRPLGADFNFGRNWGHVTPFLLDKVETDAFLGPAP…	-
Ap1_11	PQ699232	Ahnfeltia plicata	3	Yes	67.9686	4.495	False	SP (Sec)	0.95172	Extracellular	0.6948	0.0134	SP	0.997487	only performed with brown algae		GCGGTGTGTGCAGGCGTATGTTTATATATATAGTGCCGCGACAGCCATCCGCTACGTTTTCGCAAACGTCTTCTACTAGTGTACTACTACAAAAACATGCGAGCAATTAGACGACCAGTTAGACAGTTTGCGGCGCGAAGCTGCTTAAGCAAGCGAAACCCGCTTTACGCGCGCAAATAATACTTCGCGTGTTGTTCGGGGCTTGCTCTTACTACAGAGCTATGCTCTACACACTGCGAAAGAGCGCATCCATGTCCTGCAACATGCCACGCAGTAGCACACAGTGATACCAACCGCATCACCTCGTCTAGAGCTTAAACTCGACACCCGCCCTCTCCGCGATCTGGTTGCCAACAATCTCACCAGCCGTGCCATCAAACAGCCAGTGAACGCCCAGGT…	MSLRDQSLNMVLRALFLCTLLVACVASGALAREDADSFLQVSARQDAATCPNTSLCNEGLTSGIFNCVNGTCERVIAVAAVAIAPRVFALDAAVGTAPSTAAQGAPDTASATAFVSPELDATAPQSTQEVLLDAEEPTSTPEAQLEAALLTDEADLDPGIGSPCFSIGECELGLVCAGTSGPSGTCESGSGVIGLSNFLINLVQEDYKLGEEDAPPEQAGPTRVSRAFAIIMLAAHDAFVIVSGDYEPKLPSAFLWRVRGAQLAFRIAAVFSSYWNIHREQLAVGAMNAAALTVAETLFNETAVVPFINAQFEIQTQGIPRIVVLFGVGIGNLWLAIRANDNSDLSQSDANFTQGSNFAHQPDPNRPLGADFNFGRNWGHVTPFLLDKVETDAFLGPAP…	-
Ap2_12	PQ699215	Ahnfeltia plicata	3	Yes	66.9996	4.495	True	SP (Sec)	0.997794	Extracellular	0.9176	0.0026	SP	0.999984	only performed with brown algae		CGGGATCAGTCACTCAACATGGTGCTGCGCGCTCTTTTCTTGTGCACGCTCCTTGTGGCATGCGTTGCATCCGGTGCTCTGGCACGTGAAGACGCAGATTCGTTCCTCCAGGTGTCTGCGCGTCAGGACGCAGCCACTTGCCCGAACACTTCGCTCTGCAATGAAGGTCTCACGTCGGCCATATTCGATTGTGTCAACGGCACTTGCGAGAGAGTCATAGCAGTCGCAGCGGTAGCGATAGCGCCGAGGGTGTTCGCATTGGATGCGGCGGTTGGCACCGCTCCATCGACGGCCGCGCAAGGTGCGCCGGATACCGCATCAGCAACCGCATTCGTATCACCGGAGTTGGACGCCACCGCACCGCAGTCTACACAGGAGGTGCTGCTTGACGCCGAAGAG…	MVLRALFLCTLLVACVASGALAREDADSFLQVSARQDAATCPNTSLCNEGLTSAIFDCVNGTCERVIAVAAVAIAPRVFALDAAVGTAPSTAAQGAPDTASATAFVSPELDATAPQSTQEVLLDAEEPTSTPEAQLEAALLTDEADLDPGIGSPCFSIGECELGLVCAGTSGPSGTCESGSGVIGLSNFLINLVQEDYKLGEEDAPPEQAGPTRVSRAFAIVMLAAHDAFFIVSGDYEPKLPSAFLWRVRGAQLAFRIAAVFSSYWNIHREQLAVGAMNAAALTVAETLFNETAVVPFINAQFEIQTQGIPRIVVLFGVGIGNLWLAIRANDNSDLSQSDANFTQGSNFAHQPDPNRPLGADFNFGRNWGHVTPFLLDKVETDAFLGPAPEPETPDFQT…	-
Ap2_13	PQ699236	Ahnfeltia plicata	3	Yes	65.4607	4.635	True	SP (Sec)	0.9893	Extracellular	0.9643	0.0014	SP	0.999551	only performed with brown algae		TTCACAGTTCACAGAGCGAAACTGTTCAAACAAGCGAAAGCTGTTTTACGCGTGCAATTGACACTTCATGTGTCGTTCGGGGTTTGCTTTTACTACAGAGCTATGCTCTACACACTGTGAAAGAGCGCATCCATGTCCTGCAACATGCCACTCAGTCGCATACGGTGATACCAACCGCATCACTTCGTCTAGAGCTTAAACTCGGCAAACGCCCTCTCCGCGATCTGGTTGCCAACAATCTCACCACCCGTGCCATCAAACAGCCAGTGAACGCCCAGGTAAACACGGCTGAGCAAATTAGCCTGGACCGCGTCGGCCAGAGAAAACGTCTTCGTTATCACCCTGCGCGGCAGTCCGGTAATGAAGTCTGCGTTGACGCCATTGAACTCGTCGGAAGTG…	MAQHALFLRSLLVACVASGALAREDADSFLQVSARQEAATCPNTSFCNEGLTSGIFNCVNGTCERVAAVAAVAIAPRQFALDAAVGSAPSTPAQGVPVSASATAFATSEFDATEEADQSPVPDLGIGSPCFSIGECDLGLVCAGTSGPSGTCESGGGVTGLTNFLINLVQEDYTLGEEDAPPEQAGPTRVSRAFAIIMLAAHDAFVIVSGNYEPKLPSAFLWRVRGAQSAVSIARFFCSYWGGGFCRYWNINGEQLALGAMRAAAHTVTKTLFNETAVIPFINAQFEVQTQGIPQIVVRFGVVIGNIWLAIRANDNSDLSQSDANFTQGNTFTHQPDPNRLPGTDFTFGRNWGLVTPFLLDKVETDAFVGPPPEPGTPDFQTALEEVEKLGECDVNFVI…	-
Ap1_14	PQ699233	Ahnfeltia plicata	3	Yes	67.4686	4.418	True	SP (Sec)	0.997795	Extracellular	0.9766	0.0003	SP	0.999995	only performed with brown algae		CAAACAAGCGAAAGCTGTTTTACGCCTGCAATTGACACTTCATGTGTCGTTCGGGGTTTGCTTTTACTACAGAGCTATGCTCTACACACTGTGAAAGAGCGCATCCATGTCCTGCAACATGCCACTCAGTCGCACACGGTGATACCAACCGCATCACTTCGTCTAGAGCTTAAACTCGGCAAACGCCCTCTCCGCGATCTGGTTGCCAACAATCTCACCACCCGTGCCATCAAACAGCCAGTGAACGCCCAGGTAAACACGGCTGAGCAAATTAGCCTGGACCGCGTCGGCCAGAGAAAACGTCTTCGTTATCACCCTGCGCGGCAGTCCGGTAATGAAGTCTGCGTTGACGCCATTGAACTCGTCGGAAGTGAACGTCACGGAGAGGCTGTCCGCATG…	MAQRTLFLCTLLVACAASGALAREDAHSSLQVSARQEANTCSDTSVCNEAFTSNIFNCVSGTCARAVAVAAVAITPREFALDAPVGTAPSSAAQGVTVTGSANAFATAFATSDLDATAPQATQEVQFDAVEPMSTPEAQLEAALLTGEANDSPVPDLGVGSPCFTIGDCDLGLVCAGTTGPSGTCESGGGVIGLTNFLINLVQEDYTPGVEGVTPEQDGPTEVSRAYAIIMLAAHDAFVIVSGDYAPKLPSASLRRVRGAQTAFSSATAFSSTSNINREQLALGAMSAAALTVAKTLFSETAVIPFINAQFEVQTQGIPRAVVRFGVVIGNLWLAVRANDNSDLSQSDFDFTEGNNFTHQPDPNREPGTDFNFGRNWGLVTPFLLGNVETDAFLGPAPE…	-
Ap2_15	PQ699237	Ahnfeltia plicata	3	Yes	67.8049	4.418	True	SP (Sec)	0.990376	Extracellular	0.9716	0.0009	SP	0.999864	only performed with brown algae		TTCACAGTTCACAGAGCGAAACTGTTCAAACAAGCGAAAGCTGTTTTACGCGTGCAATTGACACTTCATGTGTCGTTCGGGGTTTGCTTTTACTACAGAGCTATGCTCTACACACTGTGAAAGAGCGCATCCATGTCCTGCAACATGCCACTCAGTCGCATACGGTGATACCAACCGCATCACTTCGTCTAGAGCTTAAACTCGGCAAACGCCCTCTCCGCGATCTGGTTGCCAACAATCTCACCACCCGTGCCATCAAACAGCCAGTGAACGCCCAGGTAAACACGGCTGAGCAAATTAGCCTGGACCGCGTCGGCCAGAGAAAACGTCTTCGTTATCACCCTGCGCGGCAGTCCGGTAATGAAGTCTGCGTTGACGCCATTGAACTCGTCGGAAGTG…	MEQRAIFLCSLLVACAASGALVREDAHSFFQVSARQETDTCPDASFCNEGYTSKIFNCVSGTCERAVSVAAAAIAPREFALDAPVGTAPSSAAQGVTVTASENAFATAFATSDLDATAPQSTQQVQFYAVEPMSTPEAQLEAALLTGEANDSPVPDLGVGSPCSTIGDCDLGLVCAGTTGPSGTCESGGGVIGLTNFLINLVQEDYTPGVEGVTPEQDGPTEVSRAYAIIMLAAHDAFVIVSGDYAPKLPSASLRRVRGAQTAFSSATAFSSTSNINREQLALGAMSAAALTVAKTLFSETAVIPFINAQFEVQTQGIPRAVVRFGVVIGNLWLAVRANDNSDLSQSDFDFTEGNNFTHQPDPNREPGTDFNFGRNWGLVTPFLLGNVETDAFLGPAPE…	-
Ap2_16	PQ699238	Ahnfeltia plicata	3	Yes	67.4404	4.418	True	SP (Sec)	0.990376	Extracellular	0.976	0.0008	SP	0.999864	only performed with brown algae		TTCACAGTTCACAGAGCGAAACTGTTCAAACAAGCGAAAGCTGTTTTACGCGTGCAATTGACACTTCATGTGTCGTTCGGGGTTTGCTTTTACTACAGAGCTATGCTCTACACACTGTGAAAGAGCGCATCCATGTCCTGCAACATGCCACTCAGTCGCATACGGTGATACCAACCGCATCACTTCGTCTAGAGCTTAAACTCGGCAAACGCCCTCTCCGCGATCTGGTTGCCAACAATCTCACCACCCGTGCCATCAAACAGCCAGTGAACGCCCAGGTAAACACGGCTGAGCAAATTAGCCTGGACCGCGTCGGCCAGAGAAAACGTCTTCGTTATCACCCTGCGCGGCAGTCCGGTAATGAAGTCTGCGTTGACGCCATTGAACTCGTCGGAAGTG…	MEQRAIFLCSLLVACAASGALVREDAHSFFQVSARQETDTCPDASFCNEGYTSKIFNCVSGTCERAVSVAAAAIAPREFALDAPVGTAPSSAAQGVTVTASENAFATAFATSDLDATAPQSTQQVQFYAVEPMSTPEAQLEAALLTGEANDSPVPDLGVGSPCSTIGDCDLGLVCAGTTGPSGTCESGGGVIGLTNFLINLVQEDYRPGAEGATPEQDGPTEVSRAYAIIMLAAHDAFVIVSGDYAPKLPSASLQRVRGAQTAFSSATASSNINREQLALGAMSAAALTVAKTLFSETAVIPFINAQFEVQTQGIPRAVVRFGVVIGNLWLAVRANDNSDLSQSDFDFTEGNNFTHQPDPNREPGTDFNFGRNWGLVTPFLLGNVETDAFLGPAPEPGT…	-
Ap1_17	PQ699216	Ahnfeltia plicata	3	Yes	67.4064	4.418	True	SP (Sec)	0.990376	Extracellular	0.9755	0.0009	SP	0.999864	only performed with brown algae		TCAGGATAAGCATCAGTCTCCAGGGTCAGTCACTCAACATGGAGCAACGTGCTATTTTCTTGTGCAGTCTCCTGGTGGCATGTGCTGCATCTGGTGCTCTGGTACGTGAAGACGCACATTCGTTCTTTCAGGTGTCTGCGCGTCAGGAGACAGACACTTGCCCTGATGCTTCGTTCTGCAATGAAGGGTACACGTCAAAAATATTCAATTGTGTGAGCGGCACTTGCGAGAGAGCTGTGTCAGTGGCAGCGGCAGCGATAGCGCCGAGGGAGTTCGCACTGGATGCGCCCGTTGGCACCGCTCCATCGTCGGCCGCGCAAGGTGTGACGGTTACCGCATCAGAAAACGCATTCGCAACCGCGTTCGCAACATCAGATTTGGACGCCACCGCACCCCAGT…	MEQRAIFLCSLLVACAASGALVREDAHSFFQVSARQETDTCPDASFCNEGYTSKIFNCVSGTCERAVSVAAAAIAPREFALDAPVGTAPSSAAQGVTVTASENAFATAFATSDLDATAPQSTQQVQFYAVEPMSTPEAQLEAALLTGEANDSPVPDLGVGSPCSTIGDCDLGLVCAGTTGPSGTCESGGGVIGLTNFLINLVQEDYRPGAEGATPEQDGPTEVSRAYAIIMLAAHDAFVIVSGDYAPKLPSASLQRVRGAQTAFSSATASSNINREQLALGAMSAAALTVAKTLFSETAVIPFINAQFEVQTQGIPRAVVRFGVVIGNLWLAVRANDNSDLSQSDFDFTEGNNFTHQPDPNREPGTDFNFGRNWGLVTPFLLGNVETDAFLGPAPEPGT…	-
Ap1_19	PQ699234	Ahnfeltia plicata	3	Yes	71.5648	4.673	False	SP (Sec)	0.888325	Extracellular	0.3898	0.0608	SP	0.823408	only performed with brown algae		TTTTGCTTAAAGTCATTGAATTTTAATGCCACGAGAGCCATCCGTCACCTAATCGCGCATATCTTCTACTACAGTGTATTTCCACAGAAATACTAACAGCTCCGACATTTCAGCGCGCAGATGCTTCAAGAAGCAAAAAGCTGACTACGCGTGTGATTGTCACTCCATGTGTATAGCTCAAAGCTTACTTCTAATGCAGAGCTGTGCCGTACGGAATGTAAAAGAGCGTGCCTACGCCCTGCAGGATGGCCCTCCGCGGCACGGTCATACCAGCCGCATCAGAACATCTAGAGCGCAAACTCCACAGCCGCCCTCTCCACGAGCTGGTTGCCTAGTTCCTCACCAGCCGTGCCATCGAACAGCCAATGAACGCCAAGGAAAACACGACTGACCAAATTG…	MRSRNRRTSNSPRSHQPISMAQRALLFCSLLVACTASGALASEDAGLLLQVSARQAATCPTSAFCNEGYTSTVFECVGGTCQRIAPVTAAAVAPVDFALDAPVGTAPSAASTQAAPATPTIVAPGETAPAVAASATTELSGEPQSDATTPQATQEAMSDAAELLSTLEASTQEAQTLFSTEEVGHSPLPDLGVGSPCNTIGECDLGLVCAGTSGPEGTCESGGGVIGLTNLLINLVQEDYTLGVDEVPPVQAGPTKTSRAYAIIMLAAHDAFVLVSGDYKPKLPSAFLRRMDTANRAFSRSMGYRSSSRVSRERLALGAMHAAALTVAKALFTEADVVPILNAQMEIQAKGVPRAVVRFGILIGKLWLAVRANDNSDLPQSDFNFTVGDPFTHQPDPNR…	-
Ap2_20	PQ699239	Ahnfeltia plicata	3	Yes	71.3115	4.851	False	SP (Sec)	0.888325	Extracellular	0.3895	0.0586	SP	0.823408	only performed with brown algae		TTTTTTTTCAACAATGATACGCAGTGTAGCGTTCGAAATTTACTTCTAATGCAGAGCTATGCTATACAGACTGTGAAAGAGCGCGTCTACATACTGTAATAACATGGCACCCAGTAGCACGGCCATACCAGTCGCATCAAATCATCTAGAGCCTAAACTCCACAACCGCCCGTTCCACGATCTGGTTGCCTACAATCTCGCCAGCCGTGCCATCGAACAGCCAGTGAACGCCAAGGTAAACGCGACTGAGCAAATTGGCTTGGACCGCTTCGGCCAGAGAAAACGTCTTCGTTAGCACCCTCCGCGCCACTCCGGTAATAGCGTCGGCGTTAAAGTCATTGAACTCGTCGGAAGTGAACGTGACGGAGAGGCTCTCCGCAGGCTGGCCCAGTAGCCCGG…	MRSRNRRTSNSPRSHQPISMAQRALLFCSLLVACTASGALASEDAGLLLQVSARQAATCPTSAFCNEGYTSTVFECVGGTCQRIAPVTAAAVAPVDFALDAPVGTAPSAASTQAAPATPTIVAPGETAPAVAASATTELSGEPQSDATTPQATQEAMSDAAELLSTLEASTQEAQTLFSTEEVGHSPLPDLGVGSPCNTIGECDLGLVCAGTSGPEGTCESGGGVIGLTNLLINLVQEDYTLGVDEVPPVQAGPTKTSRAYAIIMLAAHDAFVLVSGDYKPKLPSAFLRRMRKAQRAFGRSTGYRRASRVSRERLALGAMHAAALTVAKQLFTEADVVPILNAQMEIQAKGVPREVVGLGVVIGNLWLAVRANDNSGLNQTDVDYTVGNPFTHQEDPNR…	-
Ap2_21	PQ699217	Ahnfeltia plicata	3	Yes	73.218	5.003	False	SP (Sec)	0.852572	Extracellular	0.3531	0.1289	SP	0.806408	only performed with brown algae		CCTTGCCGAGATGGATGAGGGGAAAAAACAATAGTCGTCAGAGGACGAGCAGCAGCACCCGGGGTCATCACTCACTCAACATGGCGCAACGTGCTCTTCTCTTTTTCAGTCTCCTTGTGGCATGTGCTGCATCCGGTGCTCTGGCGCGTGAAGACGCAGATTTGTTCCTTCAGGTGTTTGCGCGTCAAACTGCCGCTTGCTCTACCAATGCGGAATGTAATGAAGGTTTCCAGTCGACTATATTCGAGTGTGCGGGCGGCGCTTGCCAGAGAATCGCGCCAGTCACAGCGGCAGCGGTAGCGCCAATGGATTTCGCACTGGATGCGCCGGTTGGCACCGCTCCGTCGGCGGCCTCCATACAAGCTACTCCGATTACCCCCGTGATAGTTGCAGCCGGAG…	MRGKNNSRQRTSSSTRGHHSLNMAQRALLFFSLLVACAASGALAREDADLFLQVFARQTAACSTNAECNEGFQSTIFECAGGACQRIAPVTAAAVAPMDFALDAPVGTAPSAASIQATPITPVIVAAGATAPSVASPATTQVIGGPQPDATAPQATEEALFDAAEPLSAQEASTQEASIQESPIQAAQFASSLFTEEVSQPPLPDLGVGSPCITIGGCDLGLVCAGTSGPMGTCESGGGVIGLSNLLVNLVQEDYTLGTPEVPPVVDGPTQVSRAYAIIMLAAHDAFVLVSGDYKPKLPSAFLRRMRKAQRAFSRSTAYRSSSSMGRERLALGAMHAAALTVAKALFTEADVVPILNAQMEIQAKGVPRAVVRFGILIGKLWLAVRANDNSDLPQSDFD…	-
Ap1_22	PQ699218	Ahnfeltia plicata	3	Yes	70.6561	4.698	True	SP (Sec)	0.99785	Extracellular	0.96	0.0042	SP	0.999994	only performed with brown algae		GAAAAAAACAATAGTCGTCAGAGGACGAGCAGCAGCACCCGGGGTCATCACTCACTCAACATGGCGCAACGTGCTCTTCTCTTTTTCAGTCTCCTTGTGGCATGTGCTGCATCCGGTGCTCTGGCACGTGAAGACGCAGATTTGTTCCTTCAGGTGTCTGCGCGTCAAGCGTCCGTTTGCTCTGACAGTTCGGATTGCAATGAAGGTTTCACATCGAGCATATTCGAGTGTGCGGGCGGCACTTGCCAGAGAATCGCGCCAGTCACAGCGGCAGCGGTAGCGCCAATGGATTTCGCACTGGATGCGCCGGTTGGCACCGCTCCGTCGGCGGCCTCCATACAAGCTACTCCGATTACCCCCGTGATAGTTGCAGCCGGAGCAACCGCCCCCTCAGTAGCC…	MAQRALLFFSLLVACAASGALAREDADLFLQVSARQASVCSDSSDCNEGFTSSIFECAGGTCQRIAPVTAAAVAPMDFALDAPVGTAPSAASIQATPITPVIVAAGATAPSVASPATTQVIGGPQPDATAPQATEEALFDAAEPLSAQEASTQEASIQESPIQAAQFASSLFTEEVSQPPLPDLGVGSPCITIGGCDLGLVCAGTSGPMGTCESGGGVIGLSNLLVNLVQEDYTLGTPEVPPVVDGPTQVSRAYAIIMLAAHDAFVLVSGDYKPKLPSAFLRRMRKAQRAFSRSTAYRSSSSMGRERLALGAMHAAALTVAKALFTEADVVPILNAQMEIQAKGVPRAVVRFGILIGKLWLAVRANDNSDLPQSDFDYTQGDPFTHQPDPNREPGDEFN…	-
Ap1_23	PQ699219	Ahnfeltia plicata	3	Yes	70.1653	4.546	True	SP (Sec)	0.99785	Extracellular	0.9511	0.0016	SP	0.999995	only performed with brown algae		GAAAAAAACAATAGTCGTCAGAGGACGAGCAGCAGCACCCGGGGTCATCACTCACTCAACATGGCGCAACGTGCTCTTCTCTTTTTCAGTCTCCTTGTGGCATGTGCTGCATCCGGTGCTCTGGCACGTGAAGACGCAGATTTGTTCCTTCAGGTGTCTGCGCGTCAAGCGTCCGTTTGCTCTGACAGTTCGGATTGCAATGAAGGTTTCACATCGAGCATATTCGAGTGTGCGGGCGGCACTTGCCAGAGAATCGCGCCAGTCACAGCGGCAGCGGTAGCGCCAATGGATTTCGCACTGGATGCGCCGGTTGGCACCGCTCCGTCGGCGGCGTCCATACAAGCTACTGCTGCGATTACCCCCGTGATAGTTGCACCCGGAGCAACCGCACCCCCAGTA…	MAQRALLFFSLLVACAASGALAREDADLFLQVSARQASVCSDSSDCNEGFTSSIFECAGGTCQRIAPVTAAAVAPMDFALDAPVGTAPSAASIQATAAITPVIVAPGATAPPVAAPATTQVIDGLQPDATAPQATEEALSDDAEPLSTQEAFMQEAQLFEISPFTEEANQSPVPDLGVGSPCFNIGECDLGLVCAGTSGPMGTCESGGGVVGLTNLLINLVQEDYTLGTPEVNPVQGGPTKTSRAYAIIMLAAHDAFVLVSGDYKPKLPSPFLRRMRKAQRAFSRYTAYGSSSSMSREQLALGAMHAAALTVAKALFTEADVIPILNAQMEIQAKGVPRDVVELGVVIGKLWLAERANDNSDLDQSDFDFTQGDPFTHQPDPNRPAEPREFNLGRNWGT…	-
Ap2_24	PQ699240	Ahnfeltia plicata	3	Yes	73.2659	4.914	False	SP (Sec)	0.852572	Extracellular	0.3201	0.11	SP	0.789754	only performed with brown algae		TTTTTTTTCAACAATGATACGCAGTGTAGCGTTCGAAATTTACTTCTAATGCAGAGCTATGCTATACAGACTGTGAAAGAGCGCGTCTACATACTGTAATAACATGGCACCCAGTAGCACGGCCATACCAGTCGCATCAAATCATCTAGAGCCTAAACTCCACAACCGCCCTTTCCACGATCTGGTTGCCTACAATCTCACCAGCCGTGCCATCGAACAGCCAGTGAACGCCAAGGTAAACGCGACTGAGCAAATTGGCCTGCACCGCTTCGGCCAGAGAAAACGTCTTCGTTAGCTCCCTCCGTGCCATTCCGGTAAAAAAGTCCACGTTCCTCCCATTGAACTCGTCGGAAGTGAACGTGACGGAGAGGCTCTCAGCCGGCTGACCCAGTAGCCTTG…	MRGKNNSRQRTSSSTRGHHSLNMAQRALLFFSLLVACAASGALAREDADLFLQVFARQTAACSTNAECNEGFQSTIFECAGGACQRIAPVTAAAVAPMDFALDAPVGTAPSAASIQATAAITPVIVAPGATAPPVAAPATTQVIDGLQPDATAPQATEEALSDDAEPLSTQEAFMQEAQLFEISPFTEEANQSPVPDLGIGSSCFNIGQCDLGLVCAGTSGPMGTCESGGGVVGLTNLLINLVQEDYTLGTPEVNPVQGGPTKTSRAYAIIMLAAHDAFVLVSGDYKPKLPSPFLRRMRKAQRAFSRYTAYGSSSSMSREQLALGAMHAAALTVAKALFTEADVIPILNAQMEIQAKGVPRDVVELGVVIGKLWLAERANDNSDLDQSDFDFTQGDPFT…	-
Ap1_25	PQ699235	Ahnfeltia plicata	3	Yes	70.701	4.635	True	SP (Sec)	0.99785	Extracellular	0.9544	0.0015	SP	0.999995	only performed with brown algae		TTTTTTTTCAACAATGATACGCAGTGTAGCGTTCGAAATTTACTTCTAATGCAGAGCTATGCTATACAGACTGTGAAAGAGCGCGTCTACATACTGTAATAACATGGCACCCAGTAGCACGGCCATACCAGTCGCATCAAATCATCTAGAGCCTAAACTCCACAACCGCCCTTTCCACGATCTGGTTGCCTACAATCTCACCAGCCGTGCCATCGAACAGCCAGTGAACGCCAAGGTAAACGCGACTGAGCAAATTGGCCTGCACCGCTTCGGCCAGAGAAAACGTCTTCGTTAGCTCCCTCCGTGCCATTCCGGTAAAAAAGTCCACGTTCCTCCCATTGAACTCGTCGGAAGTGAACGTGACGGAGAGGCTCTCAGCCGGCTGACCCAGTAGCCTTG…	MAQRALLFFSLLVACAASGALAREDADLFLQVSARQASVCSDSSDCNEGFTSSIFECAGGTCQRIAPVTAAAVAPMDFALDAPVGTAPSAASIQATAAITPVIVAPGATAPPVAAPATTQVIDGLQPDATAPQATEEALSDDAEPLSTQEAFMQEAQLFEISPFTEEANQSPVPDLGVGSPCFNIGECDLGLVCAGTSGPMGTCESGGGVVGLTNLLINLVQEDYTLGTPEVNPVQGGPTKTSRAYAIIMLAAHDAFVLVSGDYKPKLPSPFLRRMRKAQRAFSRYTAYGSSSSMSREQLALGAMHAAALTVAKALFTEADVIPILNAQMEIQAKGVPRDVVELGVVIGKLWLAERANDNSDLDQSDFDFTQGDPFTHQPDPNRPAEPREFNLGRNWGT…	-
